# Supplementary material for: Functional modulation of the human gut microbiome by bacteria vehicled by cheese
Source: Appl Environ Microbiol. 2025 Feb 28;91(3):e00180-25. doi: 10.1128/aem.00180-25 (PMC11921328; doi:10.1128/aem.00180-25)
Supplement: Supplemental tables — Tables S1 to S14. [file aem.00180-25-s0003.xlsx]

## Sheet: Table_S1
Table S1: Filtering report associated to DNA sequencing of cheese samples and their corresponding GESm cultivation and RNA sequencing of the GESM cultivation.
	Sample	Sequenced reads	High quality reads	Bos taurus filtering	Classified reads	Classified reads (after % and n° filtering)	Functionally profiled reads
Raw milk cheese samples - DNA	C2-ICM	4961544	4842414	4620282	87307	85848	1310032
	E3-ICM	3250514	3016169	2725226	85976	83914	774206
	FM3-ICM	4215781	4086388	3947656	88409	87129	922426
	G2-ICM	4367912	4280465	3940502	86230	84928	919545
	H2-ICM	4862966	4619525	4236862	84085	83468	1117053
	H3-ICM	4502989	4348317	4125069	89528	88665	985688
	L3-ICM	5393003	5001653	2739506	86857	85625	540586
	M1-ICM	5930999	5797026	5556610	90746	89682	1157399
	M4-ICM	4008221	3768096	3520738	81228	80397	788534
	O3-ICM	4880046	4818602	4724643	95553	94861	1359318
	P5-ICM	5776847	5584698	5266930	91632	90783	1639452
	Q4-ICM	5016730	4833252	4617164	90310	89292	1342836
	X1-ICM	3734446	3648883	3502027	94154	93382	1214003
	Y1-ICM	2017781	1984633	1598135	78955	77329	324747
	Z1-ICM	5490647	5368584	5138715	91552	90873	1073311
GESM samples - DNA	C2-GESM	1750131	1614351	1481597	80786	74266	339279
	E3-GESM	1133237	1048348	982667	67816	61031	153301
	FM3-GESM	1376094	833056	698715	74424	70738	147672
	G2-GESM	5462858	5387912	5083756	87135	82961	1354008
	H2-GESM	3659819	3487245	3076642	67851	57218	516722
	H3-GESM	2565663	2431128	2295611	81885	79924	631859
	L3-GESM	4396545	4292139	4078564	93168	88509	1457149
	M1-GESM	1986045	1884547	1642332	60715	56623	357966
	M4-GESM	2280287	2153290	1853948	71632	62748	343201
	O3-GESM	3519353	3437596	3058876	64604	61934	644402
	P5-GESM	6671483	6575749	6433678	81910	78721	1507004
	Q4-GESM	1172664	1035330	935598	72743	69220	205094
	X1-GESM	4610530	4527933	4366971	87532	85031	1591549
	Y1-GESM	400155	315433	174701	51198	46977	29125
	Z1-GESM	3844939	3702113	3326534	90344	87818	926491
	Sample	Sequenced reads	High quality reads	Bos taurus filtering	After rRNA and tRNA filtering	Classified reads
GESM cultivation RNA	C2-GESM-RNA	4066634	3836741	3114652	2540124	75758
	E3-GESM-RNA	3522986	3074617	2860074	1331265	76282
	FM3-GESM-RNA	5292805	4967907	4046190	3769339	69010
	G2-GESM-RNA	5401714	5059525	4495024	3965026	77235
	H2-GESM-RNA	4100090	3951432	3667327	3006979	76174
	H3-GESM-RNA	4803758	4494981	4028480	3700314	53826
	L3-GESM-RNA	5812650	5583403	4975526	4923283	95258
	M1-GESM-RNA	5560205	5444260	5134324	4390455	53350
	M4-GESM-RNA	4897303	4268137	2895746	2483344	74415
	O3-GESM-RNA	3978958	3694885	3648953	1563415	83633
	P5-GESM-RNA	5208470	4706145	4479064	2684673	91161
	Q4-GESM-RNA	4519653	4320013	4031663	3918615	84780
	X1-GESM-RNA	4629083	4553720	4458764	4329800	83559
	Y1-GESM-RNA	6065331	5773861	5610530	4320760	60051
	Z1-GESM-RNA	5327429	5030260	4842863	4331624	79435

## Sheet: Table_S2
Table S2: Taxonomic profiles of the 15 raw milk cheeses.
	C2-ICM	E3-ICM	FM3-ICM	G2-ICM	H2-ICM	H3-ICM	L3-ICM	M1-ICM	M4-ICM	O3-ICM	P5-ICM	Q4-ICM	X1-ICM	Y1-ICM	Z1-ICM	Average	Prevalence
Streptococcus thermophilus	0.407452	0.00415348	0.246404	0.0560452	0.0735524	0.12358	0.00437981	0.370721	0.0993293	0.404999	0.656625	0.625671	0.958374	0.156842	0.268583	0.297114	1
Streptococcus unknown_species	0.0106619	0.0009129	0.00788423	0.00196181	0.00228365	0.00549631	0.00152782	0.0104166	0.00216304	0.0131963	0.0126847	0.0155877	0.0281946	0.0139679	0.0165346	0.00956494	1
Lactobacillus unknown_species	0.0128273	0.00802915	0.0321985	0.02861	0.0316618	0.0381055	0.00235746	0.0277429	0.0273686	0.025234	0.0104222	0.0140461	0	0.0576673	0.0185762	0.0223231	0.933333
Lactobacillus paracasei	0.22635	0.122722	0.451659	0.753453	0.00082304	0.0011051	0.00068459	0	0.00986468	0	0.00214509	0.203548	0.00280546	0.678248	0	0.16356	0.8
Lactobacillus delbrueckii	0	0	0.0553679	0.109694	0.00150172	0.559535	0	0.587758	0.15093	0.550158	0.149503	0.00791087	0	0.00158295	0.0989499	0.151526	0.733333
Lactobacillus helveticus	0	0	0.00194719	0.001173	0.866932	0.235437	0	0	0.628305	0.00190232	0.147146	0	0	0.00509826	0.584771	0.164847	0.6
Lactobacillus rhamnosus	0.00619762	0.00338753	0.00501829	0.00411747	0	0.0211498	0	0	0	0	0.0015433	0.00314463	0	0.0070829	0	0.00344277	0.533333
Lactococcus lactis	0.290361	0.779234	0	0	0.00051167	0	0.836424	0	0.00108705	0	0	0.00536548	0	0.0010096	0	0.1276	0.466667
Lactococcus unknown_species	0.00943953	0.0203168	0	0	0	0	0.036571	0	0	0.00097545	0	0	0	0.00074005	0.00546521	0.00490054	0.4
Lactiplantibacillus plantarum	0.0248921	0.00362058	0.0389255	0.0030018	0	0	0	0	0	0	0	0	0	0.00394223	0	0.00495882	0.333333
Lactobacillus kefiranofaciens	0	0	0	0	0.00305998	0.00127344	0	0	0.00970665	0	0.00068301	0	0	0	0.00203072	0.00111692	0.333333
Lactobacillus brevis	0.00443786	0	0.00084205	0.00517291	0	0	0	0	0	0	0	0.00076467	0	0.00084386	0	0.00080409	0.333333
Lactobacillus gallinarum	0	0	0	0	0.00274361	0.00121637	0	0	0.00357709	0	0.0008057	0	0	0	0.00094543	0.000619213	0.333333
Lactobacillus parabuchneri	0	0	0.048938	0.00489179	0	0	0	0	0	0	0.00666672	0.115123	0	0	0	0.0117079	0.266667
Lactobacillus amylovorus	0	0	0	0	0.00591901	0.00205104	0	0	0.0386225	0	0	0	0	0	0.00065209	0.00314964	0.266667
Pediococcus pentosaceus	0	0.00285453	0.00589457	0.00098717	0	0	0	0	0	0	0	0	0	0.0037456	0	0.000898791	0.266667
Limosilactobacillus fermentum	0	0	0.00875909	0	0	0.00057712	0	0	0	0	0	0.00076376	0	0.00251952	0	0.000841299	0.266667
Lactobacillus crispatus	0	0	0	0	0.00472817	0.00150939	0	0	0.00381728	0	0.00058228	0	0	0	0	0.000709141	0.266667
Lactobacillus acetotolerans	0	0	0	0	0.0022811	0.001089	0	0	0.00250115	0	0	0	0	0	0.00123993	0.000474079	0.266667
Pseudomonas lactis	0.00032722	0.00036796	0	0	0	0	0	0.0002215	0	0	0	0	0	0.00578696	0	0.000446909	0.266667
Lactobacillus casei	0.00078662	0	0	0.00177055	0	0	0	0	0	0	0	0.00116854	0	0.00167566	0	0.000360091	0.266667
Streptococcus infantarius	0	0.00078701	0.00092253	0	0	0	0	0	0	0	0.00069121	0	0	0.0008057	0	0.000213763	0.266667
Lactococcus raffinolactis	0.00108551	0.00084508	0	0	0	0	0.0650711	0	0	0	0	0	0	0	0	0.00446678	0.2
Pediococcus acidilactici	0	0	0.00089366	0	0	0	0	0	0.00086447	0	0	0	0	0.0315158	0	0.00221826	0.2
Leuconostoc unknown_species	0	0	0.00131851	0	0	0	0.0150867	0	0	0	0.00061744	0	0	0	0	0.00113485	0.2
Lactobacillus amylolyticus	0	0	0	0	0.00177042	0.00172016	0	0	0.0134994	0	0	0	0	0	0	0.00113266	0.2
Leuconostoc pseudomesenteroides	0	0	0.0012226	0	0	0	0.0150342	0	0	0	0.00057353	0	0	0	0	0.00112202	0.2
Lactobacillus parafarraginis	0	0	0.00958546	0	0	0	0	0	0	0	0.0056252	0.00040912	0	0	0	0.00104132	0.2
Lactococcus petauri	0.00102266	0.0042756	0	0	0	0	0.00479391	0	0	0	0	0	0	0	0	0.000672811	0.2
Lactobacillus equicursoris	0	0	0	0	0	0.00525317	0	0.00196	0	0.00065148	0	0	0	0	0	0.00052431	0.2
Bifidobacterium crudilactis	0	0.0014904	0.00227001	0	0	0	0	0	0	0	0	0	0	0.00061642	0	0.000291789	0.2
Pseudomonas proteolytica	0.00024516	0.00197899	0	0	0	0	0	0	0	0	0	0	0	0.00036155	0	0.00017238	0.2
Pseudomonas unknown_species	0.00030392	0.00110537	0	0	0	0	0	0	0	0	0	0	0	0.00096263	0	0.000158128	0.2
Lactobacillus ultunensis	0	0	0	0	0.00081844	0	0	0	0.00054468	0	0	0	0	0	0.00066635	0.000135298	0.2
Pseudomonas carnis	0.00025646	0.00033315	0	0	0	0	0	0	0	0	0	0	0	0.00104575	0	0.000109024	0.2
Lactobacillus harbinensis	0	0	0.0332157	0.00362164	0	0	0	0	0	0	0	0	0	0	0	0.00245583	0.133333
Lactobacillus curvatus	0	0.0303631	0	0	0	0	0	0	0	0	0.00173631	0	0	0	0	0.00213996	0.133333
Lactobacillus coryniformis	0	0	0.0063888	0.0168746	0	0	0	0	0	0	0	0	0	0	0	0.0015509	0.133333
Pediococcus unknown_species	0	0	0.00194475	0	0	0	0	0	0	0	0	0	0	0.00713582	0	0.000605371	0.133333
Streptococcus parauberis	0.0016552	0.005185	0	0	0	0	0	0	0	0	0	0	0	0	0	0.000456013	0.133333
Leuconostoc mesenteroides	0	0	0	0	0	0	0.00176225	0	0	0	0	0	0	0.00389118	0	0.000376895	0.133333
Lactobacillus sakei	0	0.00205543	0	0	0	0	0.00200695	0	0	0	0	0	0	0	0	0.000270825	0.133333
Leuconostoc lactis	0	0	0	0	0	0	0.00103463	0	0	0	0	0	0	0.00286964	0	0.000260285	0.133333
Lactobacillus buchneri	0	0	0.00213781	0	0	0	0	0	0	0	0	0.00174799	0	0	0	0.000259053	0.133333
Limosilactobacillus unknown_species	0	0	0	0	0.00052475	0	0	0	0	0	0	0	0	0.00226576	0	0.000186034	0.133333
Pseudomonas lundensis	0	0	0	0	0	0	0.00059981	0	0	0	0	0	0	0.00210927	0	0.000180605	0.133333
Lactiplantibacillus unknown_species	0.00106458	0	0.00104127	0	0	0	0	0	0	0	0	0	0	0	0	0.00014039	0.133333
Streptococcus uberis	0	0	0	0	0	0.0005732	0	0	0	0	0	0	0	0.00143019	0	0.000133559	0.133333
Brevibacterium aurantiacum	0	0.00065472	0	0	0	0	0	0	0	0	0.00081185	0	0	0	0	9.77713e-05	0.133333
Lactobacillus johnsonii	0	0	0	0	0.00088783	0	0	0	0.00050667	0	0	0	0	0	0	9.29667e-05	0.133333
Psychrobacter unknown_species	0	0	0	0	0	0	0	0	0.00082504	0.00030727	0	0	0	0	0	7.54873e-05	0.133333
Escherichia coli	0	0	0	0.00030955	0	0	0	0	0	0	0	0	0	0.00060775	0	6.11533e-05	0.133333
Lactobacillus zeae	0	0	0	0	0	0.00032791	0	0	0	0	0	0	0	0.00053667	0	5.76387e-05	0.133333
Raoultella ornithinolytica	0	0	0	0	0	0	0.00029616	0	0	0	0	0	0	0.00028195	0	3.85407e-05	0.133333
Acetobacter pasteurianus	0	0	0	0	0	0	0	0	0.00048213	0	0	0	0	0	0	3.2142e-05	0.0666667
Bifidobacterium mongoliense	0	0	0.0294676	0	0	0	0	0	0	0	0	0	0	0	0	0.00196451	0.0666667
Staphylococcus equorum	0	0	0	0	0	0	0	0	0	0	0	0	0.0071656	0	0	0.000477707	0.0666667
Bifidobacterium unknown_species	0	0	0.00424952	0	0	0	0	0	0	0	0	0	0	0	0	0.000283301	0.0666667
Lactobacillus otakiensis	0	0	0	0.00411391	0	0	0	0	0	0	0	0	0	0	0	0.000274261	0.0666667
Lactococcus garvieae	0	0	0	0	0	0	0.00390715	0	0	0	0	0	0	0	0	0.000260477	0.0666667
Lactobacillus hilgardii	0	0	0	0	0	0	0	0	0	0	0	0.00344871	0	0	0	0.000229914	0.0666667
Lactococcus laudensis	0	0	0	0	0	0	0.00281292	0	0	0	0	0	0	0	0	0.000187528	0.0666667
Lactobacillus diolivorans	0	0	0	0	0	0	0	0	0.00190503	0	0	0	0	0	0	0.000127002	0.0666667
Lactococcus chungangensis	0	0	0	0	0	0	0.00176235	0	0	0	0	0	0	0	0	0.00011749	0.0666667
Pediococcus stilesii	0	0	0	0	0	0	0	0	0	0	0	0	0	0.00158715	0	0.00010581	0.0666667
Streptococcus salivarius	0	0	0	0	0	0	0	0	0	0	0	0	0	0	0.00158582	0.000105721	0.0666667
Propionibacterium freudenreichii	0	0	0	0	0	0	0	0	0	0	0	0	0.00149084	0	0	9.93893e-05	0.0666667
Lactobacillus rapi	0	0	0	0.00147377	0	0	0	0	0	0	0	0	0	0	0	9.82513e-05	0.0666667
Lactobacillus paragasseri	0	0	0	0	0	0	0	0	0.00125663	0	0	0	0	0	0	8.37753e-05	0.0666667
Streptococcus suis	0	0	0	0	0	0	0	0	0	0	0	0	0	0.00122281	0	8.15207e-05	0.0666667
Streptococcus gallolyticus	0	0	0	0.00114671	0	0	0	0	0	0	0	0	0	0	0	7.64473e-05	0.0666667
Enterococcus unknown_species	0	0.00113001	0	0	0	0	0	0	0	0	0	0	0	0	0	7.5334e-05	0.0666667
Blautia unknown_species	0	0.00111361	0	0	0	0	0	0	0	0	0	0	0	0	0	7.42407e-05	0.0666667
Lactococcus piscium	0	0	0	0	0	0	0	0	0	0.00109042	0	0	0	0	0	7.26947e-05	0.0666667
Hafnia alvei	0	0	0	0	0	0	0.0010831	0	0	0	0	0	0	0	0	7.22067e-05	0.0666667
Psychrobacter immobilis	0	0	0	0	0	0	0	0	0	0.00093307	0	0	0	0	0	6.22047e-05	0.0666667
Obesumbacterium proteus	0	0	0	0	0	0	0.00083981	0	0	0	0	0	0	0	0	5.59873e-05	0.0666667
Lactobacillus kefiri	0	0	0	0.00083191	0	0	0	0	0	0	0	0	0	0	0	5.54607e-05	0.0666667
Hafnia paralvei	0	0	0	0	0	0	0.00082261	0	0	0	0	0	0	0	0	5.48407e-05	0.0666667
Brevibacterium unknown_species	0	0.00081658	0	0	0	0	0	0	0	0	0	0	0	0	0	5.44387e-05	0.0666667
Halomonas unknown_species	0	0	0	0	0	0	0	0	0.00081559	0	0	0	0	0	0	5.43727e-05	0.0666667
Lactobacillus oryzae	0	0	0.00081432	0	0	0	0	0	0	0	0	0	0	0	0	5.4288e-05	0.0666667
Staphylococcus unknown_species	0	0	0	0	0	0	0	0	0	0	0	0	0.0007751	0	0	5.16733e-05	0.0666667
Acidipropionibacterium jensenii	0	0	0	0	0	0	0	0	0	0	0	0	0.00076405	0	0	5.09367e-05	0.0666667
Lactobacillus vaginalis	0	0	0	0	0	0	0	0	0.0007512	0	0	0	0	0	0	5.008e-05	0.0666667
Enterococcus casseliflavus	0	0	0	0.00074838	0	0	0	0	0	0	0	0	0	0	0	4.9892e-05	0.0666667
Lactobacillus sunkii	0	0	0	0	0	0	0	0	0	0	0	0.00073544	0	0	0	4.90293e-05	0.0666667
Microbacterium unknown_species	0	0.00068814	0	0	0	0	0	0	0	0	0	0	0	0	0	4.5876e-05	0.0666667
Lactobacillus pentosus	0	0	0.00068803	0	0	0	0	0	0	0	0	0	0	0	0	4.58687e-05	0.0666667
Pseudomonas helleri	0	0	0	0	0	0	0.00068296	0	0	0	0	0	0	0	0	4.55307e-05	0.0666667
Lactobacillus kitasatonis	0	0	0	0	0	0	0	0	0.0006782	0	0	0	0	0	0	4.52133e-05	0.0666667
Oenococcus kitaharae	0	0	0	0	0	0	0	0.00067432	0	0	0	0	0	0	0	4.49547e-05	0.0666667
Listeria unknown_species	0.00063207	0	0	0	0	0	0	0	0	0	0	0	0	0	0	4.2138e-05	0.0666667
Lactobacillus pontis	0	0	0	0	0	0	0	0	0.00059744	0	0	0	0	0	0	3.98293e-05	0.0666667
Corynebacterium variabile	0	0	0	0	0	0	0	0	0	0	0.00059449	0	0	0	0	3.96327e-05	0.0666667
Lactobacillus alimentarius	0	0	0	0	0	0	0	0	0	0	0	0.0005663	0	0	0	3.77533e-05	0.0666667
Ethanoligenens unknown_species	0	0	0	0	0	0	0	0	0	0.00055295	0	0	0	0	0	3.68633e-05	0.0666667
Lactobacillus hokkaidonensis	0	0	0	0	0	0	0	0	0	0	0.00054274	0	0	0	0	3.61827e-05	0.0666667
Anoxybacillus unknown_species	0	0	0	0	0	0	0	0.00050551	0	0	0	0	0	0	0	3.37007e-05	0.0666667
Citrobacter braakii	0	0	0	0	0	0	0.00045809	0	0	0	0	0	0	0	0	3.05393e-05	0.0666667
Glutamicibacter unknown_species	0	0	0	0	0	0	0	0	0	0	0	0	0.00043002	0	0	2.8668e-05	0.0666667
Pseudomonas gessardii	0	0.00042732	0	0	0	0	0	0	0	0	0	0	0	0	0	2.8488e-05	0.0666667
Microbacterium oxydans	0	0.0003372	0	0	0	0	0	0	0	0	0	0	0	0	0	2.248e-05	0.0666667
Aeromonas unknown_species	0	0.00033274	0	0	0	0	0	0	0	0	0	0	0	0	0	2.21827e-05	0.0666667
Pseudomonas brenneri	0	0.00026498	0	0	0	0	0	0	0	0	0	0	0	0	0	1.76653e-05	0.0666667
Eisenbergiella unknown_species	0	0.00021705	0	0	0	0	0	0	0	0	0	0	0	0	0	1.447e-05	0.0666667

## Sheet: Table_S3
Table S3: Taxonomic profiles of the cheese GESM cultivations.
	M1-GESM	H3-GESM	Z1-GESM	Q4-GESM	H2-GESM	G2-GESM	Y1-GESM	C2-GESM	FM3-GESM	L3-GESM	X1-GESM	E3-GESM	M4-GESM	O3-GESM	P5-GESM	Average	Prevalence
Enterobacter hormaechei	0	0	0	0	0	0	0	0	0	0	0.92727	0	0	0	0	0.061818	0.0666667
Hafnia paralvei	0	0	0	0	0	0	0	0	0	0.860721	0	0	0	0	0	0.0573814	0.0666667
Streptococcus thermophilus	0	0	0.0788583	0.111178	0	0.0170457	0.0546942	0.816406	0.206842	0	0	0	0.137756	0.120023	0.17157	0.114292	0.6
Bacillus subtilis	0.0478372	0	0.660786	0	0	0.018459	0	0.0156005	0	0	0	0	0	0	0	0.0495122	0.266667
Clostridium unknown_species	0	0	0	0	0	0.0110387	0	0	0	0	0	0.596686	0.385824	0.0380529	0.0223964	0.0702666	0.333333
Clostridium butyricum	0	0	0	0	0	0	0	0	0	0	0	0	0	0.541954	0.519407	0.0707574	0.133333
Lactobacillus delbrueckii	0.531054	0.294789	0.0174237	0	0	0	0	0	0	0	0	0	0	0.0217426	0	0.0576673	0.266667
Enterococcus faecium	0	0.00776221	0.0126345	0	0.0199393	0.528126	0.0626464	0	0.0955461	0	0	0	0.0216839	0	0.077303	0.0550428	0.533333
Bacillus licheniformis	0.00883567	0.513049	0.0919013	0.156569	0	0	0.0838226	0.00335057	0	0	0	0	0.0199118	0	0	0.058496	0.466667
Lactobacillus paracasei	0	0	0	0.140518	0	0.0134597	0	0.0120087	0.506827	0	0	0	0	0	0	0.0448542	0.266667
Lysinibacillus unknown_species	0.00816093	0	0	0.302003	0.468345	0	0	0	0	0	0	0	0.0781424	0	0	0.0571101	0.266667
Bacillus cereus	0.30843	0.00600306	0	0	0	0	0.0915271	0	0	0	0	0	0	0	0	0.027064	0.2
Clostridioides difficile	0	0	0	0	0	0	0	0	0	0	0	0.262094	0.00572268	0	0	0.0178544	0.133333
Turicibacter sanguinis	0	0	0	0	0	0.218243	0	0	0	0	0	0	0	0	0	0.0145496	0.0666667
Bacillus wiedmannii	0	0	0	0	0	0	0.170301	0	0	0	0	0	0	0	0	0.0113534	0.0666667
Klebsiella michiganensis	0	0	0	0	0	0	0	0	0	0	0	0	0	0.157975	0	0.0105317	0.0666667
Bacillus thuringiensis	0	0	0	0	0	0	0.126946	0	0	0	0	0	0	0	0	0.00846305	0.0666667
Bacillus unknown_species	0.0423724	0.0654205	0.0258854	0.0500452	0.0521507	0	0.11769	0.00322953	0	0	0	0.00842152	0.00886946	0.00955502	0.0056182	0.0259505	0.733333
Bacillus paranthracis	0.00350473	0	0	0	0	0	0.0241792	0	0	0	0.0114022	0	0.0119523	0.0602889	0.101606	0.0141955	0.4
Bacillus glycinifermentans	0	0.00884756	0	0.0974854	0	0	0	0	0	0	0	0	0	0	0	0.00708887	0.133333
Lactobacillus helveticus	0	0.0217468	0	0	0.0900145	0	0	0	0	0	0	0	0.0551511	0	0	0.0111275	0.2
Lactiplantibacillus plantarum	0	0	0	0	0	0	0	0.0111005	0.0759092	0	0	0	0	0	0	0.00580065	0.133333
Clostridium nigeriense	0	0	0	0	0	0	0	0	0	0	0	0	0.0738469	0	0	0.00492313	0.0666667
Streptococcus gallolyticus	0	0	0	0	0	0.0732715	0	0	0	0	0	0	0	0	0	0.00488476	0.0666667
Enterococcus durans	0	0	0.0351573	0	0.0675173	0.0132405	0.00912634	0	0.0268922	0	0	0	0.0673655	0	0	0.0146199	0.4
Bacillus paralicheniformis	0	0.062039	0.017219	0.0148455	0	0	0.0279052	0	0	0	0	0	0	0	0	0.00813391	0.266667
Lysinibacillus timonensis	0	0	0	0	0.0616783	0	0	0	0	0	0	0	0	0	0	0.00411189	0.0666667
Ureibacillus unknown_species	0	0	0	0	0.0583654	0	0	0	0	0	0	0	0	0	0	0.00389103	0.0666667
Romboutsia timonensis	0	0	0	0	0	0	0	0	0	0	0	0	0	0	0.0574563	0.00383042	0.0666667
Bacillus obstructivus	0.00526737	0	0	0	0	0	0.0558717	0	0	0	0	0	0	0	0	0.00407594	0.133333
Enterobacter unknown_species	0	0	0	0	0	0	0	0	0	0	0.0549066	0	0	0	0	0.00366044	0.0666667
Hafnia unknown_species	0	0	0	0	0	0	0	0	0	0.0544753	0	0	0	0	0	0.00363169	0.0666667
Streptococcus unknown_species	0	0	0.0143488	0	0	0.012373	0	0.0498343	0.00703063	0	0	0	0	0	0	0.00557245	0.266667
Clostridium saudiense	0	0	0	0	0	0	0	0	0	0	0	0.0488348	0	0	0	0.00325565	0.0666667
Bacillus safensis	0	0	0.0457854	0	0	0	0	0	0	0	0	0	0	0	0	0.00305236	0.0666667
Kurthia unknown_species	0	0	0	0	0.0424452	0	0	0	0	0	0	0	0	0	0	0.00282968	0.0666667
Enterococcus casseliflavus	0	0	0	0	0	0.0379549	0	0	0	0	0	0	0	0	0	0.00253033	0.0666667
Enterococcus unknown_species	0	0	0	0	0	0.0368966	0.0118798	0	0.00834956	0	0	0	0.00725606	0	0.0096131	0.00493301	0.333333
Lysinibacillus capsici	0	0	0	0.0323162	0	0	0	0	0	0	0	0	0.0360452	0	0.0127105	0.00540479	0.2
Lactobacillus unknown_species	0.0235181	0.0160518	0	0	0	0	0	0	0.0349497	0	0	0	0	0	0	0.00496797	0.2
Enterococcus faecalis	0	0	0	0.0331269	0	0	0	0.0168243	0.026301	0	0	0	0	0	0.00716286	0.005561	0.266667
Bacillus albus	0	0	0	0	0	0	0.0311555	0	0	0	0	0	0	0	0	0.00207703	0.0666667
Pseudomonas lactis	0	0	0	0	0	0	0.031078	0	0	0	0	0	0	0	0	0.00207187	0.0666667
Clostridium isatidis	0	0	0	0	0	0	0	0	0	0	0	0	0.0306154	0	0	0.00204103	0.0666667
Hafnia alvei	0	0	0	0	0	0	0	0	0	0.029093	0	0	0	0	0	0.00193953	0.0666667
Adlercreutzia muris	0	0	0	0	0.0271568	0	0	0	0	0	0	0	0	0	0	0.00181046	0.0666667
Cytobacillus firmus	0	0	0	0	0	0	0	0.0246184	0	0	0	0	0	0	0	0.00164123	0.0666667
Lysinibacillus fusiformis	0	0	0	0.0219665	0	0	0	0	0	0	0	0	0	0	0	0.00146443	0.0666667
Yersinia enterocolitica	0	0	0	0	0	0	0	0	0	0.021764	0	0	0	0	0	0.00145093	0.0666667
Bacillus mobilis	0	0	0	0	0	0	0.0208191	0	0	0	0	0.0107057	0	0	0	0.00210165	0.133333
Cytobacillus unknown_species	0	0	0	0	0	0	0	0.0193937	0	0	0	0	0	0	0	0.00129291	0.0666667
Lysinibacillus telephonicus	0.00553355	0	0	0	0.0193537	0	0	0	0	0	0	0	0	0	0	0.00165915	0.133333
Clostridium celatum	0	0	0	0	0	0	0	0	0	0	0	0.018821	0	0	0	0.00125473	0.0666667
Pseudomonas lundensis	0	0	0	0	0	0	0.0185983	0	0	0	0	0	0	0	0	0.00123989	0.0666667
Clostridioides unknown_species	0	0	0	0	0	0	0	0	0	0	0	0.0185607	0	0	0	0.00123738	0.0666667
Clostridium septicum	0	0	0	0	0	0	0	0	0	0	0	0.0176165	0.00865748	0	0	0.0017516	0.133333
Psychrobacter immobilis	0	0	0	0	0	0	0	0	0	0	0	0	0	0.016969	0	0.00113127	0.0666667
Clostridium chauvoei	0	0	0	0	0	0	0	0	0	0	0	0.00892846	0.0169443	0	0	0.00172485	0.133333
Staphylococcus unknown_species	0	0	0	0	0.0167264	0	0	0	0	0	0	0	0	0	0	0.00111509	0.0666667
Adlercreutzia unknown_species	0	0	0	0	0.0157717	0	0	0	0	0	0	0	0	0	0	0.00105145	0.0666667
Bacillus flexus	0	0	0	0	0	0	0	0	0	0	0	0	0	0.0155601	0	0.00103734	0.0666667
Lactococcus lactis	0	0	0	0	0	0	0	0	0	0.0147869	0	0	0	0	0	0.000985792	0.0666667
Lactobacillus amylovorus	0	0	0	0	0	0	0	0	0	0	0	0	0.0143502	0	0	0.000956678	0.0666667
Lysinibacillus boronitolerans	0	0	0	0.0134533	0	0	0	0.0129814	0	0	0	0	0.00646229	0	0.00612681	0.00260158	0.266667
Bacillus toyonensis	0	0	0	0	0	0	0.0116377	0	0	0	0	0	0	0	0	0.000775849	0.0666667
Bacillus oleronius	0	0	0	0	0	0	0.0114879	0	0	0	0	0	0	0	0	0.000765863	0.0666667
Klebsiella unknown_species	0	0	0	0	0	0	0	0	0	0	0	0	0	0.0108695	0	0.000724633	0.0666667
Caryophanon unknown_species	0	0	0	0	0.0105954	0	0	0	0	0	0	0	0	0	0	0.000706359	0.0666667
Psychrobacillus unknown_species	0	0	0	0	0.0104645	0	0	0	0	0	0	0	0	0	0	0.000697633	0.0666667
Obesumbacterium proteus	0	0	0	0	0	0	0	0	0	0.0101084	0	0	0	0	0	0.000673892	0.0666667
Anoxybacillus unknown_species	0	0	0	0	0.0100503	0	0	0	0	0	0	0	0	0	0	0.000670021	0.0666667
Brevibacterium unknown_species	0.00995588	0	0	0	0	0	0	0	0	0	0	0	0	0	0	0.000663725	0.0666667
Lactobacillus parabuchneri	0	0	0	0.00994207	0	0	0	0	0.00576715	0	0	0	0	0	0	0.00104728	0.133333
Bacillus circulans	0	0	0	0.00989516	0.00780899	0	0	0	0	0	0	0	0	0	0	0.00118028	0.133333
Turicibacter unknown_species	0	0	0	0	0	0.00961031	0	0	0	0	0	0	0	0	0	0.000640687	0.0666667
Clostridium paraputrificum	0	0	0	0	0	0	0	0	0	0	0	0.00932823	0	0	0	0.000621882	0.0666667
Obesumbacterium unknown_species	0	0	0	0	0	0	0	0	0	0.00905196	0	0	0	0	0	0.000603464	0.0666667
Romboutsia ilealis	0	0	0	0	0	0	0	0	0	0	0	0	0	0	0.00903101	0.000602067	0.0666667
Bacillus tropicus	0	0	0	0	0	0	0.00821314	0	0	0	0	0	0	0	0	0.000547543	0.0666667
Ureibacillus thermosphaericus	0	0	0	0	0.00740678	0	0	0	0	0	0	0	0	0	0	0.000493785	0.0666667
Lysinibacillus antri	0	0	0	0	0.00737086	0	0	0	0	0	0	0	0	0	0	0.000491391	0.0666667
Bacillus pacificus	0	0	0	0	0	0	0.00726398	0	0	0	0	0	0	0	0	0.000484265	0.0666667
Glutamicibacter unknown_species	0	0	0	0	0	0	0	0	0	0	0	0	0	0.00701085	0	0.00046739	0.0666667
Lysinibacillus chungkukjangi	0	0	0	0	0.00684226	0	0	0	0	0	0	0	0	0	0	0.000456151	0.0666667
Lysinibacillus endophyticus	0	0	0	0	0	0	0	0	0	0	0	0	0.00677428	0	0	0.000451619	0.0666667
Clostridium bornimense	0	0	0	0	0	0	0	0	0	0	0	0	0.0066662	0	0	0.000444413	0.0666667
Lysinibacillus macroides	0	0	0	0.00665679	0	0	0	0	0	0	0	0	0	0	0	0.000443786	0.0666667
Bacillus shackletonii	0	0	0	0	0	0	0.00652693	0	0	0	0	0	0	0	0	0.000435129	0.0666667
Pseudomonas unknown_species	0	0	0	0	0	0	0.00643873	0	0	0	0	0	0	0	0	0.000429249	0.0666667
Enterobacter asburiae	0	0	0	0	0	0	0	0	0	0	0.00642175	0	0	0	0	0.000428117	0.0666667
Bacillus megaterium	0	0	0	0	0	0	0	0.00599067	0	0	0	0	0	0	0	0.000399378	0.0666667
Bacillus mycoides	0	0	0	0	0	0	0.00564858	0	0	0	0	0	0	0	0	0.000376572	0.0666667
Lactobacillus coryniformis	0	0	0	0	0	0	0	0	0.00558631	0	0	0	0	0	0	0.000372421	0.0666667
Brevibacterium aurantiacum	0.00552721	0	0	0	0	0	0	0	0	0	0	0	0	0	0	0.000368481	0.0666667
Terrisporobacter unknown_species	0	0	0	0	0	0.00532902	0	0	0	0	0	0	0	0	0	0.000355268	0.0666667
Clostridium perfringens	0	0	0	0	0	0	0	0.00501386	0	0	0	0	0	0	0	0.000334257	0.0666667
Terrisporobacter glycolicus	0	0	0	0	0	0.00495236	0	0	0	0	0	0	0	0	0	0.000330157	0.0666667
Pseudomonas carnis	0	0	0	0	0	0	0.00454356	0	0	0	0	0	0	0	0	0.000302904	0.0666667
Bacillus haynesii	0	0.00429058	0	0	0	0	0	0	0	0	0	0	0	0	0	0.000286039	0.0666667
Sporosarcina unknown_species	0	0	0	0	0	0	0	0.00364749	0	0	0	0	0	0	0	0.000243166	0.0666667

## Sheet: Table_S4
Table S4: Relative abundance of each enzyme-coding gene detected from cheese GESM cultivation after RNA sequencing.
Ec numbers	H3	M1	O3	C2	E3	L3	P5	Q4	X1	FM3	G2	Y1	H2	M4	Z1	Prevalence	Average
#2.3.1.54#	0.0140679	0.0907516	0.0161559	0.0315174	0.122548	0.0224043	0.0328747	0.0167451	0.0415574	0.0128501	0.0456844	0.0724993	0.0142782	0.0315271	0.00769439	1	0.0382104
#7.1.2.2#	0.0303142	0.0275732	0.103234	0.0384246	0.0424773	0.0233319	0.0424433	0.031516	0.0251928	0.0368428	0.0422006	0.0487973	0.0428033	0.0375057	0.0406357	1	0.0408862
#2.7.7.6#	0.0992484	0.0365936	0.0314136	0.0312689	0.0530448	0.0243208	0.0193794	0.0348135	0.0397736	0.0228704	0.0382471	0.0305005	0.0337271	0.0672229	0.0324658	1	0.0396594
#2.7.14.1#	0.00806485	0.0285458	0.0601894	0.011188	0.0269374	0.0165014	0.0691814	0.0193919	0.00445841	0.0279899	0.0148357	0.0134834	0.0121214	0.00908091	0.00751898	1	0.0219659
#1.1.1.1#	0.00492307	0.00480782	0.00440309	0.0094484	0.0521481	0.00781562	0.011831	0.0115372	0.00679371	0.00503264	0.00999371	0.00527255	0.00643274	0.0250467	0.00452071	1	0.0113338
#1.2.1.12#	0.0134422	0.0133541	0.0453757	0.0441039	0.0502139	0.0324124	0.0318528	0.0263772	0.0232446	0.0179053	0.0352899	0.0321608	0.0150129	0.0188527	0.0210633	1	0.0280441
#3.6.4.-#	0.00444765	0.00880275	0.0382752	0.00664165	0.0280168	0.0146346	0.0482123	0.00808274	0.00502154	0.00893977	0.00893166	0.0107511	0.00536846	0.00440255	0.00323123	1	0.013584
#1.2.4.1#	0.0105959	0.00856422	0.000841156	0.00962138	0.00785025	0.0122083	0.0019993	0.0101196	0.0116788	0.0401679	0.00715011	0.0048483	0.00512359	0.00410309	0.003519	1	0.00922607
#2.7.1.30#	0.000870164	0.000342175	0.00144347	0.00424423	0.000224787	0.00205452	0.00145107	0.00105664	0.0024414	0.0399492	0.00749416	0.00337478	0.00821909	0.00328615	0.00710515	1	0.00557046
#1.15.1.1#	0.00822994	0.0393617	0.00447578	0.0103011	0.00185017	0.0290968	0.00141574	0.01407	0.00993232	0.0119851	0.0183839	0.00791755	0.0128404	0.0041136	0.0084234	1	0.0121598
#1.11.1.1#	0.00016013	8.10558e-06	0.0172229	0.00653202	0.00435	0.00200086	0.0295159	0.00262485	0.000608601	0.0023282	0.0386585	0.000289815	0.000492893	0.0190812	0.000615276	1	0.00829928
#1.8.1.4#	0.0121364	0.0113665	0.00162001	0.0109638	0.00760817	0.0196483	0.00216678	0.0115006	0.0131654	0.0376339	0.011859	0.0122508	0.0109347	0.00715808	0.00902086	1	0.0119356
#2.7.7.49#	0.00010427	0.0123606	0.00459001	0.00154712	0.00465383	7.66608e-05	0.0353633	0.000973988	0.000607435	6.43141e-05	0.00142554	0.000562172	0.00197786	0.000333606	0.000139773	1	0.0043187
#4.2.1.11#	0.0127471	0.0205235	0.00514819	0.0264887	0.00436235	0.0108246	0.00643755	0.0136421	0.0140864	0.0087404	0.032732	0.0243602	0.0141527	0.0145342	0.013421	1	0.0148134
#4.2.1.3#	0.00160503	0.0312867	0.00803512	0.00157392	0.0016155	0.00109242	0.00295054	0.00419202	0.00138043	1.92934e-05	0.000489139	0.00945567	0.00673413	0.0041136	0.0031586	1	0.00518014
#2.7.1.-#	0.00285627	0.00291225	0.00814156	0.00739207	0.00395971	0.0223851	0.0109752	0.00979428	0.0128074	0.0282825	0.0223523	0.0087259	0.00493522	0.00746804	0.00745595	1	0.0106963
#4.2.1.53#	0.000821753	0.000960521	0.000662021	0.0122113	0.00291235	0.00419721	0.00391487	0.0070962	0.00334031	0.0281699	0.0110228	0.00659942	0.00543439	0.00775699	0.00608288	1	0.00674553
#2.3.1.-#	0.0142541	0.00482692	0.00564665	0.024944	0.0032063	0.0137607	0.00551117	0.0242765	0.0191453	0.0141911	0.0101852	0.0198017	0.0278972	0.0101395	0.0151873	1	0.0141982
#1.97.1.4#	0.00398836	0.0159166	0.00476136	0.00301628	0.0149199	0.00075128	0.00397244	0.00175339	0.00180248	0.00127665	0.00534613	0.0268149	0.00204064	0.00498307	0.00153888	1	0.00619216
#6.1.1.1#	0.00119539	0.000574344	0.00129029	0.0171304	0.000728704	0.00816826	0.00167219	0.0252034	0.00574557	0.0121201	0.00233201	0.0141818	0.0067718	0.00501985	0.0110161	1	0.00754334
#2.7.3.9#	0.0108392	0.00448185	0.00465492	0.0247028	0.00492308	0.0111696	0.00284456	0.0238998	0.0207297	0.0149146	0.00709776	0.0245942	0.00847024	0.010326	0.00993213	1	0.0122387
#1.8.1.-#	0.0234957	0.0126778	0.00235472	0.000309424	0.00464148	0.000145656	0.00168659	0.00232146	0.00508916	0.000697816	0.00101717	0.00520795	0.00145985	0.000887864	0.00542649	1	0.00449461
#2.3.1.12#	0.00775576	0.00959132	0.000594521	0.00586444	0.0055011	0.00409755	0.00127573	0.00439498	0.0074816	0.0233077	0.00575599	0.00519573	0.00396827	0.00246921	0.00334086	1	0.00603965
#3.4.21.92#	0.012078	0.0080055	0.0117165	0.0128301	0.0100314	0.0177279	0.014249	0.0164302	0.0138533	0.0228575	0.0144019	0.0107668	0.0145105	0.0134572	0.0140143	1	0.0137954
#5.3.1.1#	0.00526195	0.00824636	0.0214313	0.00507748	0.0218537	0.00252216	0.00797366	0.00603329	0.00513697	0.00492331	0.0145351	0.00683162	0.00465895	0.0127033	0.00524835	1	0.00882917
#5.2.1.8#	0.0153551	0.00672133	0.006898	0.0121845	0.00548381	0.0146576	0.00478237	0.0179042	0.0127317	0.012178	0.0112697	0.0157618	0.021094	0.0154063	0.0106762	1	0.012207
#1.2.1.-#	0.00804499	0.0192295	0.00218856	0.00237306	0.00214412	0.00200469	0.00196267	0.00263322	0.00129182	0.000810368	0.00144498	0.00341843	0.003692	0.0038982	0.00245974	1	0.00383976
#3.4.11.18#	0.0182946	0.0060063	0.00761195	0.00130592	0.014085	0.000774279	0.00343074	0.00151277	0.00172087	0.000646364	0.00350326	0.00408885	0.000838234	0.0098742	0.00265432	1	0.00508984
#7.2.2.21#	0.00268745	0.00588529	0.00538184	0.00428321	0.000743526	0.0181572	0.00538818	0.00737553	0.00364811	0.0111651	0.00541045	0.0019257	0.0139737	0.00467573	0.0067009	1	0.00649346
#1.8.4.12#	0.00132821	0.000664086	0.00044654	0.00186142	0.000153151	0.00115758	0.00775646	0.000934233	0.000532817	0.000810368	0.00474032	0.00149796	0.0173078	0.00276078	0.00649398	1	0.00322971
#2.4.1.25#	0.000723688	0.000176588	0.0169997	0.000194913	0.0064126	0.00017632	0.0126828	0.000978173	0.00020753	0.000106119	0.00152426	0.000122211	0.00276586	0.0092175	0.00166084	1	0.0035966
#3.6.4.12#	0.00767507	0.00402967	0.00202501	0.0141726	0.00181065	0.00881222	0.00185407	0.00434581	0.010633	0.0168923	0.00890773	0.014716	0.00941836	0.00595762	0.00946896	1	0.00804794
#7.1.1.2#	0.00096947	5.21078e-06	0.000607502	0.015939	0.0010523	0.0013684	0.00222043	0.00478311	0.0164824	0.0159694	0.00647549	0.00627294	0.00292597	0.0033203	0.00304487	1	0.00542912
#2.7.9.1#	2.97915e-05	0	0.00930724	0.000377643	0.0163279	6.13279e-05	0.0111911	5.54469e-05	2.79812e-05	4.18037e-05	0.00307395	0	3.13889e-06	0.00783842	0	0.8	0.00322239
#2.4.2.2#	0.00478901	0.0161558	0.00238847	0.00183462	0.00255911	0.000471467	0.00237483	0.00329963	0.00089891	0.00319645	0.00246365	0.0052743	0.00209088	0.00319946	0.00150736	1	0.00350026
#1.14.12.17#	0.0161322	0.00327469	0.000563367	0.00334519	0.000301362	0.00041397	0.000497209	0.00666099	0.000388245	0	2.54288e-05	0.00221203	0.0027533	0.00553733	0.00252962	0.933333	0.00297566
#2.7.1.207#	0.000486597	0.000589398	0.000345289	0.00234139	8.39862e-05	0.00330027	0.0157668	0.00165505	0.00103066	0.00854745	0.00229911	0.00136877	0.00253354	0.000491214	0.00150325	1	0.00282285
#2.7.4.3#	0.0154681	0.007353	0.00654493	0.00220495	0.0144012	0.00172105	0.00214323	0.00462304	0.00157397	0.00110943	0.00266409	0.00512066	0.00460558	0.0137698	0.00296128	1	0.00575095
#1.17.4.2#	0.00122766	0.00157482	0.00542858	0.00199055	0.015204	0.00179771	0.00271764	0.00159123	0.00257431	0.000861819	0.00477322	0.00116799	0.0017424	0.00392184	0.00235285	1	0.00326177
#1.8.4.-#	0.000780789	0.000423811	0.0138453	0.00084787	0.0127338	0.00592592	0.0150877	0.0032944	0.00121021	0.00142779	0.00316071	0.00134258	0.00126206	0.000806433	0.001321	1	0.00423136
#1.1.1.4#	0.00159013	0.0149891	0.0015577	0.000842998	0.00615323	0.00291313	0.00155312	0.000295021	0.000367259	0	0.000372464	0.0139548	0.000119299	0.00229058	0.00102775	0.933333	0.00320177
#5.3.1.12#	1.98608e-05	1.15787e-06	0.0145074	2.4364e-05	5.92842e-05	6.13279e-05	0.0148482	2.61543e-05	6.29587e-05	1.28618e-05	0.000207922	4.36468e-05	3.45334e-05	4.20289e-05	0.000160328	1	0.00200747
#1.21.4.1#	0	0	0	0	0	0.000256815	6.54214e-06	0	0	3.21455e-06	0.0148208	0	0	0	0	0.266667	0.00100582
#1.4.4.2#	0.000862716	0.0147286	0.000833368	0.000426371	0.000644718	0.00086244	0.000654223	0.000408008	0.000993349	0	0.000109196	0.00496004	0.00179577	0.00140797	0.000411098	0.933333	0.00193986
#6.3.1.2#	0.00946878	0.00604451	0.00249751	0.008659	0.00111405	0.00256815	0.00439768	0.00654068	0.00367726	0.00401004	0.00411805	0.00866828	0.00829443	0.00397963	0.0146652	1	0.00591355
#2.7.1.40#	0.00880467	0.00665765	0.00949676	0.0113561	0.00632861	0.00564611	0.00473003	0.0105465	0.00700358	0.00728366	0.0142763	0.013761	0.0065646	0.0096877	0.0114916	1	0.00890899
#4.1.2.13#	0.00828829	0.00465497	0.00942926	0.00823019	0.0108318	0.0071525	0.0106874	0.0140355	0.0107718	0.00483648	0.0116451	0.00474529	0.0131983	0.00892855	0.0116861	1	0.00927476
#1.1.1.58#	7.44753e-06	0	0.011649	1.9491e-05	0	4.59949e-05	0.0138394	6.27683e-06	4.66361e-05	0	0.000118171	2.61881e-05	5.65094e-05	4.9909e-05	0.000100034	0.8	0.001731
#2.4.1.1#	7.572e-05	0.000924046	0.00421876	3.1673e-05	0.0136107	0.00022615	0.00327766	0.000377669	0.00062609	3.53722e-05	0.00178154	0.000164112	8.16253e-05	0.00417927	1.09621e-05	1	0.00197476
#2.7.1.202#	0.000858992	0.000211905	0.00188222	0.0015325	0.00516763	0.00150639	0.00271764	0.00177954	0.000942049	0.0134965	0.00133728	0.000672162	0.00269051	0.00122672	0.00342308	1	0.00262967
#1.4.1.1#	0.00257698	0.0134751	0.000773656	0.000621284	0.00280366	0.00018782	0.00103891	0.000616197	7.112e-05	1.28618e-05	8.22707e-05	0.00364714	0.000762887	0.00122672	0.000689274	1	0.00190572
#1.11.1.26#	0.00885309	0.00394514	0.000755483	0.00155199	0.00218117	0.00111542	0.000618894	0.00557611	0.0127643	0.000984018	0.00138814	0.00130417	0.000640448	0.00211721	0.00207879	1	0.00305829
#3.1.21.-#	0.000991814	0.000251276	0.00102289	0.00120359	0.000489097	0.0124038	0.00224529	0.00160902	0.000851109	0.000945429	0.00129241	0.000717555	0.00321166	0.00189919	0.0023323	1	0.00209776
#4.1.2.4#	0.000434461	0.00215611	0.00448617	0.00100867	0.000889266	0.000843274	0.0123177	0.000417423	0.000418559	0.00197447	0.00247861	0.000530746	0.0011145	0.00151567	0.000517983	1	0.00207357
#2.5.1.47#	0.00191163	0.000609662	0.000939811	0.0122332	0.000731175	0.00169805	0.00103629	0.00259033	0.00138043	0.00586552	0.00290193	0.00331542	0.00452395	0.0015577	0.00410413	1	0.00302662
#1.2.1.88#	0.000765894	0.0121892	0.000607502	0.00243885	0.000360647	0.000609457	0.000608427	0.0013684	0.000367259	1.60776e-05	0.000302159	0.0029453	0.0113271	0.00333343	0.00290372	1	0.00267623
#3.2.1.85#	0.000382326	0.000372861	0.000153174	0.00237306	1.23508e-05	0.0023765	0.0121241	0.00137572	0.000554969	0.00449561	0.000918445	0.00070708	0.00144101	0.000241667	0.000887972	1	0.00189445
#1.1.1.27#	0.00830442	0.00783992	0.00295703	0.0120919	0.0012672	0.00575726	0.00202416	0.00547672	0.00202051	0.00778532	0.00727427	0.00941377	0.00293539	0.00327301	0.00597051	1	0.00562609
#5.1.3.2#	0.00152062	0.000775828	0.00375665	0.000723614	0.0120175	0.00162522	0.00322008	0.000628751	0.00069721	0.000276553	0.000900496	0.000698351	0.00186169	0.000559512	0.000967451	1	0.0020153
#1.11.1.6#	0.0119365	0.00149839	0.000277789	0.00238281	0.000916439	0.00258349	0.000736654	0.00778458	0.000598108	0.000202592	0.000195955	0.000625024	0.00412838	0.00267935	0.00611714	1	0.00284421
#1.7.1.7#	0.00179991	0.000596345	0.000249231	0.00221226	0.000155622	0.00160989	0.000103367	0.000724998	0.000911736	0.00109335	0.00200443	0.00519922	0.00479708	0.000958788	0.011852	1	0.00228455
#6.1.1.13#	0.00257325	0.00108732	0.000638656	0.00844703	0.000244548	0.00141057	0.00085834	0.00539512	0.00247754	0.00294562	0.00282415	0.00216663	0.00340003	0.00103234	0.0117752	1	0.00315176
#7.2.2.10#	0.00146972	0.00217058	0.00186664	0.00400059	0.00619275	0.0033731	0.0117171	0.00405288	0.00264776	0.00449561	0.00441721	0.00193618	0.00177379	0.00319684	0.00267077	1	0.0037321
#1.8.1.9#	0.00545187	0.0015476	0.000828176	0.00215866	0.000899147	0.0115989	0.000851798	0.0042119	0.00585166	0.00383639	0.00568569	0.00529699	0.00458988	0.00308651	0.0048167	1	0.00404746
#1.8.1.14#	0.000312812	0.000131427	0.00227424	0.00100136	0.00511575	0.00822576	0.00951632	0.00033373	0.00970147	0.000356947	0.0115987	0.000335208	0.000279411	0.00035462	0.00029462	1	0.00332216
#5.3.1.9#	0.00680987	0.00256371	0.00337241	0.00839831	0.00533313	0.00678453	0.00211445	0.00524133	0.00501804	0.0059427	0.0057186	0.0115944	0.00316143	0.00509865	0.0104172	1	0.00583792
#1.10.3.-#	0.00311571	0.00201136	0.000319328	0.00174447	0.000331005	0.0112615	0.000245988	0.00442218	0.00141541	0.00149854	0.000124155	0.000443453	0.000464639	0.000562139	0.000365877	1	0.00188839
#4.1.2.-#	0.000585902	0.000348544	0.00134741	0.00015593	0.00100042	0.000467634	0.0112409	0.00427048	0.000103765	5.1451e-05	0.000263268	8.90392e-05	0.000291969	0.000756523	0.000672831	1	0.00144307
#2.3.1.16#	6.08245e-05	0.000160376	0.00716022	0.000180294	0.00884079	7.66608e-05	0.00533061	3.34774e-05	6.06265e-05	0	0.000878058	0.000116974	0.00172356	0.0111009	2.74053e-06	0.933333	0.00238174
#1.11.1.24#	0.000150199	2.25801e-05	0.00022327	4.8728e-05	0.000234667	0.0108054	0.00026038	6.38165e-05	0.00189109	0	0.00117423	5.23746e-06	6.90678e-05	0.000149728	7.53679e-05	0.933333	0.00101159
#2.7.1.191#	0.0009794	0.00039602	0.00193414	0.00239986	4.44631e-05	0.0107901	0.00333654	0.00302554	0.00274687	0.00956363	0.00935498	0.00163589	0.000922999	0.00138171	0.00106337	1	0.00330503
#5.6.2.2#	0.00867185	0.00513726	0.00706935	0.00639801	0.00324829	0.00684202	0.00378141	0.00651662	0.00801441	0.0065344	0.00658768	0.00589583	0.00537474	0.0106675	0.00480848	1	0.00636986
#1.17.1.9#	0.0095656	0.00548117	0.000498463	0.000518955	0.00300869	0.00462268	0.00152041	0.00086414	0.0105852	0.00019616	0.0011144	0.00125529	0.00135938	0.000950907	0.000979784	1	0.00283475
#3.5.1.24#	8.06854e-05	5.21078e-05	0.000667214	0.00330377	4.19931e-05	0.00404389	0.000227669	0.00387921	0.000340443	0.00346979	0.00170077	0.0105678	0.00131857	0.00102183	0.00225282	1	0.0021979
#2.7.1.56#	0.000475425	0.000467234	0.00160962	0.000933145	0.000491567	0.00180154	0.00397375	0.00224718	0.00124285	0.0105091	0.000851133	0.000544714	0.00293853	0.00143424	0.00343815	1	0.00219721
#3.6.3.-#	0.00279173	0.000355491	0.00120202	0.00220982	0.000642248	0.00150639	0.000467115	0.00181511	0.00203333	0.0104254	0.00265811	0.00140892	0.00453337	0.00132392	0.00504554	1	0.00256124
#2.1.3.3#	0.00354893	0.00163445	0.00184328	0.00409561	0.000175383	0.00281347	0.000987876	0.00209549	0.0103241	0.00217384	0.00134027	0.00233424	0.00153205	0.00197537	0.00144706	1	0.00255476
#5.4.2.11#	0.00171054	0.00142139	0.000921638	0.00314784	0.000121039	0.0102036	0.000289166	0.00579267	0.00437913	0.00210953	0.000866091	0.00342192	0.00143787	0.000995563	0.00420416	1	0.00273481
#7.4.2.-#	0.00311447	0.00211674	0.00494309	0.00351574	0.00221082	0.00172105	0.00182921	0.00628332	0.00408066	0.00265621	0.00304703	0.00281785	0.0065332	0.010066	0.00491399	1	0.00398995
#3.2.1.1#	0.000388533	6.77402e-05	0.0100471	4.14184e-05	0.000148211	0.000555793	0.00216286	0.000359884	0.000225019	5.78825e-05	0.000225871	4.88843e-05	0.00057138	0.000788045	0.00104693	1	0.00111571
#2.3.1.8#	0.00111719	0.000446969	0.00428886	0.00248027	0.00130179	0.00346892	0.00975708	0.00160902	0.00413662	0.00340548	0.000906479	0.00159922	0.00134683	0.00223542	0.000956488	1	0.00260377
#3.5.3.6#	0.00247147	0.0014127	0.000607502	0.00434412	2.46997e-06	0.000482965	0.000531229	0.00244282	0.00943332	0.00257581	0.00119368	0.00266246	0.00105486	0.000564766	0.000933192	1	0.00204756
#5.4.2.12#	0.0060837	0.00936726	0.00198087	0.000462917	0.00438458	0.00138757	0.00193257	0.00226497	0.000994514	0.000215454	0.00280619	0.00418836	0.00365432	0.0044078	0.00247207	1	0.00310688
#2.8.1.7#	0.00320633	0.00439906	0.0057505	0.00155199	0.00414003	0.00270614	0.00935538	0.00351305	0.00237494	0.000813584	0.00692275	0.00196586	0.00338747	0.00235625	0.00266529	1	0.00367391
#1.1.1.157#	3.22741e-05	0.000325964	0.00914888	9.7456e-05	0.00628662	1.5331e-05	0.00716243	0.000118218	1.51565e-05	0	0.000486147	0.000118719	0.000313945	0.00619141	8.2216e-06	0.933333	0.00202138
#3.4.24.-#	0.00819767	0.00408352	0.00366578	0.00388607	0.00342121	0.00910736	0.00322139	0.00670911	0.00807271	0.00834165	0.00509483	0.00589932	0.00765712	0.00583941	0.00665705	1	0.00599028
#2.7.2.1#	0.00123511	0.000683771	0.00523646	0.00214404	0.00305068	0.0014489	0.00894977	0.00168853	0.00183163	0.00212561	0.00163794	0.0014805	0.00112078	0.00269511	0.000607055	1	0.00239573
#1.11.1.-#	0.00163606	0.000474181	0.000135	0.000470227	0.000657069	0.0032811	0.000213276	0.00238423	0.000180715	0.000328006	0.00888978	0.000370126	0.00539044	0.00123198	0.00159232	1	0.00181563
#2.7.1.25#	0.00100423	0.00198415	0.0028428	0.00275558	0.00409804	0.000958266	0.0015335	0.00222521	0.00175701	0.00144709	0.00443217	0.00115402	0.00194332	0.00880246	0.00260773	1	0.00263637
#1.2.1.11#	0.00117305	0.00215148	0.00479511	0.000426371	0.000741055	0.000440801	0.00872995	0.000551333	0.000824293	0.000299064	0.000436785	0.00104578	0.000426965	0.000496468	0.000520724	1	0.00153728
#3.1.3.1#	0.00872771	0.00260655	0.000225866	0.00176883	0.00232938	0.00128408	0.00042917	0.0037453	0.00235279	0.000646364	0.00168132	0.00277944	0.00370455	0.00126875	0.00166769	1	0.00234785
#2.1.3.2#	0.000215989	0.000687245	0.000197308	0.00191258	0.00040264	0.00139524	6.67306e-05	0.000480194	0.000155065	0.000189729	0.00117423	0.000307274	0.00220076	0.000194384	0.00868376	1	0.00121754
#3.2.1.122#	8.68923e-05	0.0001129	0.000973561	0.000494591	0	9.58264e-05	0.00462666	6.38165e-05	0.00173486	1.28618e-05	0.00856667	3.49114e-06	0.000125577	0.00011558	0.00210482	0.933333	0.00127454
#2.7.7.7#	0.00757949	0.00490161	0.00598935	0.0056476	0.00391524	0.00643572	0.00293223	0.00826059	0.00663632	0.00628678	0.00591455	0.004658	0.00847338	0.00674829	0.00698319	1	0.00609082
#1.1.5.3#	0.000937196	0.00833089	0.000841156	0.000874671	0.00128944	0.00312012	0.000676466	0.000570165	0.0027527	0.00731261	0.00234099	0.00257168	0.00188053	0.00102446	0.00295717	1	0.00249868
#1.17.4.1#	0.00483245	0.00333374	0.00195751	0.00278482	0.000479216	0.00149106	0.0019993	0.00352665	0.00633551	0.00513555	0.00693471	0.00350572	0.00426966	0.00381151	0.00817537	1	0.00390485
#1.1.99.14#	0.000286744	0.000813461	0.00416424	7.30895e-06	0.000839863	1.14983e-05	0.00809012	7.32303e-06	4.66346e-06	0	4.03874e-05	4.71387e-05	0	3.9402e-05	0.000137033	0.866667	0.000965946
#3.2.1.86#	0.000939678	0.000870201	0.00801435	0.00141312	0.000429812	0.00162522	0.00183051	0.000923772	0.00144805	0.0030839	0.00087357	0.00274801	0.00137508	0.00142373	0.00188831	1	0.00192582
#2.2.1.1#	0.00511796	0.00441296	0.00339318	0.00782819	0.00438705	0.00383306	0.00389262	0.00371915	0.00287512	0.00514198	0.00374409	0.0064388	0.0048065	0.0052405	0.00497292	1	0.0046536
#1.2.7.4#	0	0	0	0	0	3.83294e-05	3.92514e-06	0	0	0	0.00777986	0	0	0	0	0.2	0.000521474
#2.4.2.9#	0.00224679	0.000387914	0.00115789	0.00261427	0.00040017	0.00220018	0.000662073	0.00394408	0.00131281	0.00272695	0.00243523	0.00271833	0.00424454	0.00185191	0.00766424	1	0.00243782
#1.1.1.44#	0.00187936	0.000594029	0.00032452	0.00572069	9.38668e-05	0.00760864	0.000265614	0.0044975	0.00497957	0.00434126	0.00188925	0.00424947	0.00183972	0.00104022	0.00364918	1	0.00286486
#3.1.22.4#	0.0018235	0.0009501	0.000924234	0.00748465	0.00026184	0.00327727	0.000486741	0.0058387	0.00195755	0.00437663	0.00204182	0.00463705	0.00350677	0.00257165	0.00449056	1	0.00297527
#3.4.21.-#	0.00291089	0.00180293	0.000293366	0.00746273	0.000338415	0.00080111	0.000334962	0.00117276	0.00134895	0.00166576	0.00114432	0.00247915	0.00209088	0.00100607	0.00133881	1	0.00174607
#6.3.5.4#	0.00203949	0.00285956	0.000482886	0.00215135	0.000676831	0.000490632	0.00258941	0.000482286	0.000959537	0.00221886	0.000516064	0.0016743	0.00195588	0.00168379	0.00735729	1	0.00187588
#3.6.4.13#	0.00293944	0.000958784	0.000337501	0.00149596	0.000170443	0.00255282	0.000145237	0.00272528	0.00734285	0.00101296	0.000421826	0.000490591	0.00161682	0.00106123	0.000968821	1	0.00161604
#2.7.7.8#	0.00669319	0.00184404	0.0039929	0.00552821	0.00496013	0.00300896	0.00350402	0.00480717	0.00731604	0.0055343	0.00299018	0.00575267	0.0038113	0.00724213	0.00366699	1	0.00471015
#3.1.25.-#	0.00255463	0.00214221	0.00184847	0.00290664	0.00137342	0.00346892	0.000898902	0.00280375	0.00450621	0.00730939	0.00605366	0.00283356	0.00416605	0.00254539	0.00474955	1	0.00334405
#4.1.2.14#	3.59979e-05	0	0.0071706	0.000112075	2.46997e-06	0.000402471	0.00591286	0.000251082	0.000120088	5.1451e-05	0.000110692	4.01549e-05	0.000160112	0.000105073	0.000194586	0.933333	0.000977981
#7.3.2.1#	0.00129842	0.000195115	0.000371251	0.00380324	0.000116098	0.00159839	0.000423936	0.00105873	0.00132913	0.00206772	0.000673128	0.0071581	0.00158542	0.00130553	0.00234463	1	0.00168859
#3.1.21.3#	0.000107995	6.77402e-05	0.00018952	0.000233895	0.000158092	0.000459966	0.00707476	0.00050321	0.000855772	0.000192945	0.000454735	6.28511e-05	0.000445802	0.000320472	0.000581018	1	0.000780585
#1.1.1.47#	0.00104395	0.0015036	0.000529617	0.00673667	0.000244548	0.00418571	0.00211576	0.00342517	0.0041238	0.00632216	0.00526984	0.00443977	0.00701668	0.00268461	0.00261458	1	0.00348376
#3.4.13.-#	0.0022741	0.000665243	0.00238328	0.00687555	0.000607665	0.00356092	0.00255801	0.004894	0.00291242	0.00699746	0.0032714	0.00570727	0.00404361	0.00257428	0.00395476	1	0.003552
#1.17.7.4#	0.00296551	0.00357807	0.00133443	0.00363756	0.00211448	0.00688419	0.00116975	0.00357792	0.0037577	0.00431231	0.00243822	0.0035773	0.00554741	0.00322573	0.00384925	1	0.00346466
#1.1.1.169#	0.000991814	9.0899e-05	0.000293366	0.00163239	6.91651e-05	0.00688035	0.000137387	0.002968	0.00131164	0.00145673	0.000489139	0.000941028	0.00154775	0.00110852	0.00251592	1	0.00149561
#2.7.7.12#	0.000203576	0.000211326	0.00687983	0.00100624	0.00400664	0.000310478	0.00364402	0.000433116	0.000593444	0.00043734	0.000364985	0.00096547	0.000106741	0.000554258	0.00054676	1	0.00135095
#1.1.1.6#	0.00336273	5.78959e-06	0.000373847	0.00206364	0	0.00685352	0.000105984	0.00404765	0.000637748	0.000945429	0.000106204	4.01549e-05	9.41827e-05	5.25321e-06	0.00164576	0.933333	0.00135253
#4.3.1.1#	0.000353775	0.000494445	0.000270001	0.000163239	0.000113629	0.00683436	0.00108732	8.89247e-05	0.00135711	0	3.29084e-05	0.000336954	0.000357898	0.000338859	0.000574167	0.933333	0.000826906
#2.3.1.61#	0.000351293	0.00673928	0.000407597	0.000538447	0.000333475	0.000421637	0.000408235	0.000525179	0.000314793	1.92934e-05	0.000179501	0.00111212	0.00184914	0.000588407	0.00144981	1	0.00101588
#1.2.4.2#	0.000773341	0.00673581	0.000482886	0.000733359	0.000679301	0.0018322	0.000813853	0.00055238	0.000416227	0	0.000210913	0.00158002	0.0019496	0.00126613	0.00289139	0.933333	0.00139449
#1.3.99.-#	3.84806e-05	0.00046376	0.00592444	0.000355716	0.00334957	3.06639e-05	0.00661812	0.000348376	1.16586e-05	0	0.000314126	0.000289815	0.000781723	0.00339122	3.0147e-05	0.933333	0.00146319
#1.2.4.4#	0.00276938	0.00642721	0.000428366	0.000207095	0.00080281	0.000157154	0.000456647	0.000335822	9.67695e-05	0.000228317	5.38497e-05	0.00352318	0.00134369	0.0004702	0.000361766	1	0.00117748
#4.1.2.40#	0.000314053	0.000363597	0.00111375	0.00146672	6.66948e-05	0.00224618	0.00636035	0.0018308	0.00161477	0.00504229	0.000788307	0.000422502	0.00102032	0.000504349	0.00079753	1	0.00159681
#4.1.1.17#	1.2411e-06	6.94771e-05	2.59606e-06	0	0.000365587	0.00380623	0	0	0.00634834	0	8.97486e-06	0	0	0	0	0.466667	0.00070683
#4.3.1.17#	0.000714999	0.000294699	0.000306347	0.0062835	0.00040511	0.00305495	0.000689551	0.00230054	0.00218723	0.00128951	0.00170227	0.00105626	0.000944975	0.000443931	0.00133059	1	0.00153363
#1.6.5.11#	3.35153e-05	3.12647e-05	0.000124616	1.2182e-05	0.000229727	0.00312012	0.000138695	3.1385e-05	0.00625157	0	0.000839166	1.74587e-05	0.000153833	0.000102446	2.87765e-05	0.933333	0.000740983
#4.3.99.4#	0	0	0.000472501	0	0	0	0.00611829	0	3.14791e-05	0	1.49581e-05	0	0	0.00127663	0	0.333333	0.000527591
#6.1.1.6#	0.00232002	0.00609141	0.00245857	0.00190771	0.00206507	0.00447319	0.00129144	0.00205155	0.0021336	0.00129594	0.00182193	0.00197459	0.00224785	0.00286848	0.00276532	1	0.00251778
#6.1.1.19#	0.00275821	0.00112379	0.000617886	0.00486064	0.000612606	0.00113459	0.000823012	0.00117485	0.00355017	0.00187478	0.00196703	0.00606692	0.00185542	0.00316531	0.00388899	1	0.00236495
#1.14.19.-#	0.000575972	0.00108732	1.29807e-05	0.00115973	5.18737e-05	4.21622e-05	2.35519e-05	0.00189044	2.21517e-05	0	2.69246e-05	0.000125703	0.00601833	0.00132392	0.0004618	0.933333	0.000854857
#7.1.1.9#	0.00353652	0.00206868	0.000228462	0.00148621	0.000639778	0.000402471	0.000701326	0.00286338	4.66361e-05	0	0.000465206	0.000775169	0.00501684	0.00598652	0.00156628	0.933333	0.0017189
#2.1.1.-#	0.00239326	0.0013907	0.0059556	0.00316246	0.00157598	0.00164055	0.00321092	0.00194379	0.00243091	0.00203878	0.00169778	0.0022644	0.00292283	0.00285535	0.00376018	1	0.00261623
#2.7.1.205#	0.000449357	0.000290646	0.00092683	0.000974564	7.16351e-05	0.00100043	0.000730112	0.00115184	0.000764832	0.00592984	0.00112188	0.00124656	0.000769166	0.00114004	0.00136485	1	0.0011955
#2.5.1.7#	0.00496776	0.0022638	0.00133962	0.00210262	0.00116346	0.00152939	0.00165387	0.00208816	0.00223037	0.00408721	0.00171722	0.00259961	0.00427593	0.00243243	0.00589378	1	0.00268968
#2.7.2.3#	0.00294937	0.00588471	0.000713944	0.000462917	0.00198109	0.000770446	0.000491975	0.000839031	0.000750841	0.000170434	0.000424818	0.00244947	0.00207518	0.000879983	0.00131825	1	0.0014775
#6.3.4.4#	0.00180115	0.00223658	0.000989137	0.00578647	0.00106218	0.00147956	0.00198884	0.000868324	0.00241225	0.00164003	0.00146742	0.00160621	0.00453023	0.00123723	0.00523328	1	0.00228926
#2.7.1.198#	2.11024e-05	5.78806e-07	0	6.8219e-05	0	3.83294e-05	1.30815e-06	0.00561272	6.99539e-05	2.89407e-05	8.67581e-05	1.22205e-05	9.41761e-06	2.62628e-06	3.97392e-05	0.866667	0.000399461
#2.7.7.9#	0.00557476	0.000847042	0.00110597	0.00225124	0.00108441	0.00056346	0.00087535	0.00114661	0.0027935	0.00481719	0.00189373	0.00341494	0.00115218	0.00156296	0.00204453	1	0.00207519
#6.1.1.17#	0.00254967	0.000827357	0.00556358	0.0037204	0.00066942	0.00469167	0.000683008	0.00323477	0.00273987	0.00339261	0.00266259	0.0033259	0.00245819	0.00167854	0.00194175	1	0.00267595
#2.1.1.72#	0.000218472	5.90555e-05	0.000308943	0.000857616	0.000205025	0.000513631	0.00556351	0.00143535	0.000693712	0.000691384	0.000502602	7.15804e-05	0.00103916	0.000591034	0.000746828	1	0.00089986
#6.3.5.3#	0.00047046	0.000269224	0.000254424	0.00401033	5.18737e-05	0.000643954	0.000245988	0.000767892	0.000334614	7.39614e-05	0.00118919	0.00106498	0.00242994	0.000344113	0.00554297	1	0.00117959
#2.4.2.1#	0.00212266	0.0050452	0.00336203	0.00313566	0.00354225	0.00552345	0.00217071	0.00212896	0.00122187	0.00267872	0.00122061	0.00187682	0.00240482	0.00397963	0.000934563	1	0.00275653
#5.4.2.6#	0.000245781	0.00217753	0.00228462	0.00255092	0.00501448	0.000977432	0.00141705	0.00321803	0.00188177	0.0010419	0.00195805	0.00126402	0.00134055	0.00551106	0.00114696	1	0.00213534
#1.2.3.3#	0.00208045	0.00338991	8.30771e-05	0.00547461	1.97614e-05	0.000203151	0.000536462	0.000212373	0.0019249	0.00397466	0.00365434	0.0038741	0.00102974	0.00117419	0.00154847	1	0.00194535
#3.5.1.108#	6.20643e-06	8.68464e-06	2.85575e-05	7.30895e-06	2.46997e-06	0.00100426	0	7.32303e-06	0.00547158	6.43032e-06	2.99162e-06	0	0	1.83872e-05	0	0.733333	0.000437613
#2.7.1.121#	0.000289227	0.000251854	0.00309203	0.00306013	0.00013339	0.00481816	0.00152957	0.00206201	0.000655237	0.00542818	0.00156465	0.000609311	0.00291655	0.00101395	0.00113326	1	0.00190383
#3.5.1.25#	0.00115691	0.000852253	0.000498463	0.00439528	0.00216635	0.00252599	0.000595343	0.0031992	0.00212894	0.00532849	0.00150631	0.00256993	0.00114904	0.00169955	0.00185953	1	0.00210877
#6.3.5.5#	0.000647968	0.00522584	0.0011501	0.00313322	0.00157351	0.00298596	0.000461881	0.00199505	0.00200885	0.000440556	0.00263118	0.000785645	0.00178635	0.00178361	0.0050058	1	0.0021077
#2.7.1.11#	0.0034819	0.00292846	0.00184847	0.00303577	0.00261593	0.00170955	0.000964324	0.00237691	0.00111927	0.00220922	0.00437982	0.00368729	0.00265912	0.00301821	0.00518532	1	0.00274797
#3.4.21.107#	0.00033888	0.000589976	0.00515857	0.000694377	0.00140554	0.000881604	0.00216155	0.000245851	0.00128832	0.00060456	0.00057141	0.00107022	0.000577659	0.000165489	0.000744087	1	0.00109987
#2.7.1.201#	0.00144365	0.000534974	0.000215481	0.0017128	0.000657069	0.000256815	0.000269539	0.0051137	0.000915233	0.000578834	0.00196553	0.000281086	0.000232319	0.000186503	0.000327508	1	0.000979403
#6.1.1.5#	0.00276442	0.00337138	0.00199385	0.0012109	0.00323841	0.000816443	0.00128228	0.0018308	0.00266642	0.000980802	0.00128493	0.00164462	0.00159798	0.00504874	0.0015978	1	0.00208865
#7.5.2.1#	0.000100547	0.00132643	0.000747695	0.000755287	0.00450809	0.000390971	0.000324494	0.00118008	0.00112743	0.000254043	0.000608806	0.000354413	0.000210342	0.00504612	0.000515243	1	0.00116333
#6.1.1.11#	0.002217	0.000918835	0.000763271	0.0049922	0.000844803	0.00133391	0.000401693	0.00379552	0.00109711	0.000897192	0.00140459	0.000387584	0.00128404	0.000753896	0.000402876	1	0.00143297
#2.7.1.69#	0.000109236	0.000172535	0.0020328	0.000409317	4.94027e-06	0.000682285	0.000522069	0.000681059	0.000368425	0.000170434	0.00179202	5.58681e-05	0.00491952	0.00219339	0.00247207	1	0.00110573
#1.4.1.4#	0.000821753	3.47385e-06	0.00220414	0.00127181	0.00137342	0.000398639	0.00262997	0.00376937	0.000903574	0.00109014	0.00490935	0.000658195	0.00178321	0.00147627	0.00431242	1	0.00184038
#6.3.5.2#	0.00299654	0.00137796	0.00106962	0.00191745	0.000911498	0.00109242	0.00104545	0.00325465	0.00233064	0.00232177	0.00172321	0.00274452	0.00368886	0.00169955	0.00490577	1	0.00220533
#2.7.1.144#	0.000199852	0	7.26925e-05	0.000874671	0	0.00180154	0.000163556	0.00105977	0.000451204	0.0048815	0.00035601	0.000434723	0.00057452	0.00029683	0.000454948	0.866667	0.000774788
#2.4.1.18#	0.000111718	0.000278487	0.00193933	1.2182e-05	0.000953491	8.04935e-05	0.00483078	0.000327452	0.000399904	3.8588e-05	0.000188476	6.98349e-05	6.90678e-05	6.567e-05	6.85163e-06	1	0.000624822
#6.2.1.3#	0.000455564	0.00481303	0.000103846	0.00053601	8.39862e-05	0.000180153	3.14026e-05	0.000170526	6.29587e-05	0	0.000888528	0.000267119	0.00120241	0.000325725	0.00360122	0.933333	0.000848165
#2.5.1.6#	0.00142503	0.00117532	0.00107741	0.000930708	0.00224293	0.00111926	0.00109648	0.00144372	0.0019832	0.00138599	0.000677615	0.00200078	0.0021882	0.00178361	0.00480985	1	0.00168934
#4.1.1.49#	0.000657899	0.00478755	0.000848945	0.000708995	0.00149199	0.00218485	0.00107162	0.000342099	0.000752007	0.000771779	0.000550468	0.000735014	0.00167333	0.00231423	0.000903045	1	0.00131959
#7.2.2.14#	0.00021723	0.000539606	0.000241443	0.000214404	0.000160562	0.00199319	0.00014262	0.0011487	0.00037542	0.000791073	8.22707e-05	0.00068613	0.000712655	0.00121884	0.00471667	1	0.000882721
#2.8.1.13#	0.00134187	0.000913624	0.00468348	0.00101111	0.00377938	0.00105409	0.00436759	0.00107547	0.0013781	0.00109335	0.00470591	0.000982929	0.000995206	0.000730255	0.00169372	1	0.00198707
#6.2.1.5#	0.000883819	0.00468392	0.000329712	0.000835688	0.0011437	0.000490632	0.000304867	0.00143117	0.000242507	0	0.000353018	0.00227139	0.00168903	0.00147364	0.003556	0.933333	0.00131261
#2.2.1.6#	0.00215493	0.00226669	0.000469905	0.000869798	0.00240596	0.00158306	0.000425244	0.00187056	0.00466594	0.00286201	0.00168282	0.00241979	0.000643587	0.000690852	0.00112915	1	0.00174269
#5.4.2.7#	0.00248512	0.00332217	0.00350482	0.00275802	0.00294446	0.00462268	0.00259465	0.00189881	0.00129065	0.00254044	0.00273589	0.00207759	0.00193704	0.00424756	0.000770123	1	0.00264867
#6.3.2.8#	0.00216238	0.00174446	0.00130068	0.00136926	0.000755876	0.00165972	0.000730112	0.00134329	0.00233763	0.00274946	0.00241578	0.00226615	0.00308294	0.00214611	0.00462074	1	0.00204564
#2.4.1.21#	6.08245e-05	0.000324227	0.00130847	7.30895e-06	0.00461678	0.000180153	0.0018135	0.000208188	0.000186544	3.8588e-05	0.000345538	5.06298e-05	6.90678e-05	4.20289e-05	1.37033e-05	1	0.000617703
#6.1.1.10#	0.00196004	0.00148681	0.00140712	0.00244372	0.00190204	0.00124958	0.00138041	0.0016676	0.00253351	0.00449883	0.00170675	0.00394045	0.00236401	0.00258479	0.00354504	1	0.00231138
#4.4.1.21#	0.000927265	6.25294e-05	0.000493271	0.00126693	0.000101277	0.00214652	0.000217202	0.0020777	0.00160661	0.00132489	0.000577394	0.00447643	0.00202495	0.00106123	0.00243233	1	0.00138644
#2.7.8.-#	0.00204818	0.00112553	0.000259616	0.0018736	0.000185264	0.000624788	0.000342813	0.00163831	0.00110178	0.00139885	0.00119368	0.00136877	0.00446744	0.00199638	0.00383966	1	0.00156431
#2.7.1.6#	0.000343845	0.000127954	0.00363463	0.00069925	0.00445868	0.000318143	0.00241277	0.000322221	0.00135944	0.000334437	0.000317117	0.00110863	0.000260574	0.000178623	0.000408357	1	0.00108565
#1.1.1.127#	6.20643e-06	2.89479e-06	0.00380597	0	0	3.83276e-06	0.0044304	2.72001e-05	4.78017e-05	0	9.87252e-05	0	2.51149e-05	0	7.94784e-05	0.666667	0.000568508
#2.7.13.3#	0.00213879	0.00174446	0.00103587	0.00253874	0.00066942	0.00265631	0.000560015	0.00262276	0.00438846	0.00234106	0.00106952	0.00207934	0.00265912	0.00138171	0.00281739	1	0.00204686
#4.4.1.5#	0.00136421	2.4317e-05	0.000472501	0.00313566	0.000121039	0.00178237	0.000830862	0.00145523	0.00438612	0.00353732	0.00105457	0.00340621	0.000966951	0.000774911	0.00158684	1	0.00165994
#3.6.5.-#	0.00358741	0.00147755	0.00087231	0.00180294	0.000370528	0.00183987	0.000472349	0.00226183	0.00431034	0.00169148	0.00167833	0.00130941	0.00226041	0.00200951	0.0017965	1	0.00184938
#3.4.24.3#	0.00115939	0.00428848	7.78846e-05	0.000153494	1.97614e-05	0	0.000599268	4.81238e-05	5.82907e-06	0	0	0.000539475	0	4.46558e-05	0	0.666667	0.000462424
#3.1.13.5#	0.00416835	0.0029383	0.000368655	0.000494591	0.000879386	0.00206986	0.000351972	0.000358838	0.000935053	0	0.000598336	0.000556935	0.00234203	0.00105598	0.000239807	0.933333	0.00115721
#3.5.1.28#	0.00302634	0.00118343	0.00416424	0.00146672	0.00391524	0.000498298	0.00187108	0.00153683	0.00120438	0.000633502	0.00241279	0.000513287	0.00115846	0.00346214	0.00115519	1	0.00188013
#2.6.1.16#	0.00144365	0.00190599	0.000947599	0.00295537	0.000597785	0.00230367	0.000932921	0.00124809	0.00357699	0.00189407	0.00120565	0.00081707	0.00339689	0.00381676	0.00414524	1	0.00207918
#2.7.6.1#	0.00246029	0.00212542	0.0019601	0.0034061	0.00141048	0.00325044	0.00245203	0.00365324	0.0038638	0.00383317	0.00228863	0.00324384	0.00287574	0.00253488	0.00414387	1	0.00290014
#1.1.1.205#	0.00254594	0.00247744	0.000867118	0.00165676	0.000790459	0.00128408	0.000379449	0.00340739	0.00232248	0.00193909	0.0029109	0.00211077	0.00274388	0.00200689	0.00410139	1	0.00210294
#2.7.2.7#	0.00099802	0.00215784	0.00293886	3.1673e-05	0.00407828	8.04935e-05	0.00222959	4.49852e-05	6.76221e-05	0.000170434	0.00113235	0.000665179	1.88362e-05	0.00204104	0.000163068	1	0.00112122
#6.3.4.5#	0.000530043	0.00281093	0.000350482	0.000455608	0.000185264	0.000923768	4.18702e-05	0.000813923	0.00117173	0.000366595	0.000471189	0.000401551	0.000879047	0.00407682	0.00320794	1	0.00111245
#1.1.1.42#	0.000908645	0.00197547	0.000996926	0.00109151	0.000639778	0.000640121	0.000665998	0.00190508	0.000480352	2.25091e-05	0.000285705	0.00111038	0.00405303	0.00180988	0.00163754	1	0.00121486
#3.4.21.89#	0.0026378	0.000315542	0.00116827	0.00143017	0.000232197	0.00128408	0.00063067	0.00400894	0.00172787	0.00227996	0.000753903	0.00154161	0.00329015	0.00150517	0.0027338	1	0.00170268
#5.3.1.26#	0.000245781	0.000775828	0.000147981	0.000896599	5.92842e-05	0.002342	0.00296625	0.00149394	0.000630753	0.00393607	0.000475677	0.000630262	0.000791142	0.00034674	0.000361766	1	0.00107334
#6.1.1.3#	0.00142255	0.00194189	0.00158626	0.00109882	0.00235409	0.00243783	0.00127443	0.00115498	0.00392559	0.000855388	0.0011518	0.00081707	0.000788002	0.0016654	0.000563204	1	0.00153582
#3.6.1.1#	0.00255463	0.00163561	0.00233914	0.0024827	0.00175877	0.0014029	0.00391487	0.00196053	0.00131864	0.00146638	0.00175612	0.00207934	0.00240796	0.00224067	0.0034176	1	0.00218239
#6.4.1.1#	0.00243423	0.00390577	0.00143827	0.00221226	0.00053109	0.000958266	0.000599268	0.00196158	0.00149352	0.00223173	0.000982766	0.00311639	0.00179577	0.00156296	0.00235148	1	0.00183836
#1.1.1.304#	0.00106629	1.73693e-06	5.71153e-05	2.19275e-05	0	0.000774279	2.61665e-06	0.000740691	0.00387313	0.000157571	1.49581e-05	3.14255e-05	0.00112706	5.25321e-06	0.00025214	0.933333	0.000541746
#1.1.1.37#	0.000660381	0.00384845	0.000501059	0.000358152	0.000387819	0.000981265	0.000362439	0.000279328	0.000412729	3.21455e-06	0.000131634	0.00171794	8.16253e-05	0.000567392	0.00161973	1	0.000794211
#2.7.4.22#	0.00367803	0.0018973	0.000882695	0.00250707	0.00140554	0.000881604	0.00114489	0.00208816	0.00128016	0.00163681	0.00236193	0.00197633	0.00234831	0.00294729	0.00181568	1	0.00192345
#3.2.1.41#	9.18576e-05	0.000340438	0.00367357	2.67999e-05	0.00266039	3.44967e-05	0.00157668	0.000221789	1.16586e-05	6.43141e-05	0.000770357	6.28511e-05	0.000106741	0.000919385	6.44052e-05	1	0.000708382
#6.3.2.4#	0.00367182	0.000328279	0.000381636	0.000750414	0.000679301	0.00124191	0.000662073	0.00195635	0.000803306	0.000861819	0.000429306	0.000701842	0.00134996	0.000732882	0.00147173	1	0.00106818
#2.7.4.6#	0.00177509	0.000225221	0.00016875	0.00366192	0.0001408	0.000206984	0.000511602	0.00291883	0.000564296	0.00150818	0.0009708	0.00220853	0.00228866	0.00156821	0.00225145	1	0.00139796
#4.1.1.36#	0.000410876	0.000250118	0.00364501	0.00021684	0.000691652	0.000371807	0.0028511	0.000258405	0.000364927	0.000260474	0.000777836	0.000144907	0.000511731	0.0013423	0.000254881	1	0.000823525
#3.6.5.1#	0.00360603	0.00199747	0.00124875	0.00190284	0.00131908	0.00108092	0.00087535	0.00265937	0.00266758	0.00164968	0.00161999	0.00300116	0.0023954	0.00283959	0.00275025	1	0.00210756
#7.4.2.1#	0.00104519	0.000416284	0.00032452	0.000606666	0.000195144	0.00204686	0.000262997	0.00130563	0.00231082	0.00115124	0.000628252	0.000789137	0.00113648	0.00193071	0.00358889	1	0.00118259
#1.4.1.13#	0.00025447	1.50533e-05	0.00330751	5.11645e-05	0.00349284	0.000486798	0.00124433	0.000567026	0.000800975	7.39614e-05	0.000921437	5.23746e-06	0.000539985	0.00358035	0.000184994	1	0.00103508
#2.3.1.234#	0.00206183	0.000253013	0.000456924	0.000755287	0.000254429	0.00085094	0.000329728	0.000707214	0.00112276	0.00354697	0.0014749	0.00287721	0.00191507	0.000822194	0.00240629	1	0.00132232
#2.7.7.65#	0.000953333	0.00060503	0.00205876	0.00102329	0.000778108	0.00105409	0.000927687	0.00124285	0.00156114	0.000344084	0.000894512	0.000494083	0.00150694	0.0035068	0.000655016	1	0.00117372
#7.6.2.-#	0.00232623	0.000451601	0.000885291	0.00331595	0.00171678	0.00201619	0.000452722	0.00281316	0.0020893	0.00349552	0.00247113	0.0016935	0.00109881	0.00119783	0.00163206	1	0.00184374
#3.5.1.88#	0.00118546	0.000285435	0.00051404	0.00163727	0.000190204	0.00346892	0.000437021	0.00158077	0.00112859	0.000910055	0.00105756	0.00141241	0.00133427	0.000732882	0.00147173	1	0.00115644
#3.1.3.5#	0.000140269	0.000173114	4.15386e-05	0.00012182	0.000293952	0.000348809	9.1591e-05	0.000112987	0.000657569	9.64717e-05	0.00018698	6.28511e-05	0.000119299	0.00346477	0.00016992	1	0.000405463
#3.6.1.3#	0.00110353	0	0.000106442	0.00126206	1.72911e-05	8.43263e-05	0.000232903	1.0458e-06	0.000686716	0.00131524	0.000830191	0.00341494	0.000602774	0.000449185	0.00134292	0.933333	0.000763304
#3.2.2.20#	0.00128476	0.000444075	0.000552983	0.00138875	0.000101277	0.00078961	0.00225838	0.00243654	0.000507167	0.00286201	0.00229761	0.000927061	0.00338119	0.000606795	0.00235559	1	0.00147959
#3.2.1.23#	0.000585902	0.000189325	0.00229241	0.000287496	0.00168961	0.0033501	0.000843947	0.000947834	0.000952542	0.00017365	0.000278226	0.000197284	0.00074405	0.00064357	0.00254196	1	0.00104786
#6.1.1.15#	0.00334784	0.00106879	0.000612694	0.00218546	0.000780578	0.00110392	0.00048805	0.00219697	0.00174652	0.00178795	0.00109795	0.0018192	0.00169844	0.00179937	0.00274751	1	0.00163208
#7.1.1.-#	0.00139648	0.00161708	8.56732e-05	0.000148621	0.000286541	0.00334243	0.000151779	0.000620381	0.00313278	8.68244e-05	0.000100221	0.000207759	0.000480336	0.000244294	0.000394654	1	0.000819724
#3.4.13.18#	0	0	1.03846e-05	0	0	0.00334243	0	0	0.00130814	0	0	0	0	0	0	0.2	0.000310731
#2.3.1.179#	0.00133318	0.0012309	0.000542598	0.000869798	0.00129685	0.00106943	0.000315335	0.00241562	0.000585283	0.000398752	0.00056094	0.00111038	0.0033341	0.000982429	0.00203631	1	0.00120546
#3.4.24.30#	0	0	0	0.000735796	0	4.98296e-05	1.30815e-06	0.00333311	3.26452e-05	9.64608e-06	0	0	0	0	0	0.4	0.000277489
#3.1.3.11#	0.00159882	0.00101147	0.000407597	0.00331839	0.00093867	0.000571126	0.000620203	0.000486471	0.00254633	0.00184584	0.0015826	0.00266421	0.00162624	0.00118207	0.00224597	1	0.00150973
#2.5.1.54#	0.000716241	0.000295857	0.00277789	0.00131566	0.00329523	0.00101959	0.00142228	0.00144163	0.0007112	0.000865035	0.00128792	0.000183317	0.00131229	0.00109538	0.00144706	1	0.00127911
#3.5.99.6#	0.0013369	0.000972101	0.000560771	0.00109882	0.000775638	0.0032926	0.000409543	0.00113196	0.00122187	0.00239573	0.00147191	0.0011872	0.000590217	0.000472827	0.000793419	1	0.00118077
#1.1.1.140#	2.48262e-05	1.27373e-05	5.19212e-06	5.11645e-05	0	2.68312e-05	0	0.00329231	9.32691e-06	4.50195e-05	2.69246e-05	3.49114e-06	1.25574e-05	0	3.56281e-05	0.8	0.000236401
#2.2.1.2#	8.19269e-05	5.78806e-07	2.07693e-05	9.74548e-06	7.41024e-06	0.00328494	0.00010075	7.21858e-05	0.00177334	0	1.49581e-06	3.49114e-06	6.27872e-06	0.000147102	6.16646e-05	0.933333	0.000371445
#1.2.1.72#	0.000120408	0.00229159	0.00206655	0.000421499	0.000128449	0.000843274	0.00127573	0.00035256	0.000677389	0.000266906	0.00153922	0.00019903	0.000301387	0.00327301	0.000238436	1	0.000933029
#4.3.3.7#	0.00195632	0.00327122	0.000921638	0.000494591	0.000876916	0.00105409	0.000908061	0.00066432	0.00056896	0.000295848	0.000438281	0.00142114	0.00045836	0.000761777	0.000600203	1	0.000979448
#6.3.4.18#	0.000276814	0.000173693	5.45193e-05	0.00154225	2.47017e-05	0.000241482	3.27111e-05	0.000324314	0.00032995	0.000257259	0.000303655	0.001058	0.0014881	0.000262681	0.00324768	1	0.000641187
#1.3.5.1#	0.000645486	0.00322837	0.000259616	0.000540883	0.000370528	0.000824108	0.000491975	0.000993865	0.000511831	3.21455e-06	6.58168e-05	0.00137401	0.00307038	0.00132392	0.000809863	1	0.000967591
#1.4.1.2#	0.000953333	0.00320463	0.000163558	0.000565247	0.000679301	8.43263e-05	0.000270848	0.000390223	6.06265e-05	0	0.000127146	0.000789137	0.0026183	0.00101132	0.00109215	0.933333	0.000800677
#2.7.2.2#	0.00137166	0.000556396	0.00041279	0.000998928	7.41024e-06	0.00121891	0.000129536	0.000958295	0.00319924	0.000492008	0.000272243	0.000759457	0.000175809	0.000433424	0.000220623	1	0.000747115
#2.7.1.211#	0.00099802	0.000298751	0.000249231	0.00133759	0.000689182	0.00104643	0.000413469	0.00303704	0.000391743	0.00160466	0.00218542	0.00120116	0.00317399	0.000233786	0.000896194	1	0.00118378
#1.7.1.17#	0.00315171	0.000829094	5.97114e-05	0.00028506	0.000123509	0.000199318	5.23375e-05	0.000223881	0.000415061	0.000109335	0.000137617	0.000221726	0.000951253	0.000483334	0.000275436	1	0.000501225
#6.3.4.2#	0.00196128	0.00165066	0.000776253	0.000903908	0.000662009	0.00180154	0.000354588	0.000995957	0.00313628	0.000488793	0.00031263	0.000693113	0.00129973	0.000853715	0.000990746	1	0.00112541
#7.6.2.11#	0.000431979	0.000234485	0.000288174	0.000540883	0.00039523	0.000498298	0.000281316	0.00073546	0.000313627	0.00080072	0.000433793	0.000511542	0.00121183	0.000591034	0.0031312	1	0.000693304
#2.3.1.180#	0.00158144	0.00023159	0.000443944	0.00125962	0.000896677	0.00119975	0.000243371	0.00302344	0.000826625	0.000948644	0.00127445	0.00160795	0.00309236	0.000680345	0.00251318	1	0.00132156
#6.1.2.-#	0	0	7.78818e-06	0	0.000175383	0.000145656	0	0	0.00305466	0	2.69246e-05	0	0	0	0	0.333333	0.000227361
#3.4.11.7#	0.00043322	0.000489235	0.000316732	0.00171523	0.000197615	0.00299746	0.000113834	0.00283513	0.000754339	0.000758916	0.000269251	0.00108768	0.000888464	0.000811686	0.000852343	1	0.000968076
#4.1.1.25#	0.000342604	0	0.00151875	0.00122551	0.00013586	0.000421637	0.000680391	0.000878786	0.00299637	0.000662443	0.0019057	0.000949757	0.000847652	0.00192546	0.00156628	0.933333	0.00107048
#3.4.21.88#	0.00134683	0.000420915	0.00178356	0.00145454	0.00298892	0.000536629	0.00122601	0.00237691	0.00157047	0.000762131	0.000875066	0.00115752	0.000995206	0.001626	0.000745458	1	0.00132441
#6.1.1.16#	0.00065914	0.00074051	0.000565963	0.000365461	0.00143024	0.000586459	0.000531229	0.00051681	0.000522324	0.000488793	0.00297074	0.000384093	0.000464639	0.000619929	0.000394654	1	0.000749398
#2.7.1.199#	0.00258318	0.00143239	0.000656829	0.000377643	0.000716354	0.00293996	0.000806002	0.000629797	0.00296839	0.00122198	0.00249506	0.000726285	0.000392431	0.000696106	0.000548131	1	0.00127937
#2.3.1.19#	0.00244912	0.00135307	0.00145125	3.41095e-05	0.00296669	1.5331e-05	0.00122994	2.09233e-05	8.62765e-05	7.39614e-05	0.000620773	0.00151542	1.56963e-05	0.00170743	0.00012744	1	0.000911163
#1.3.1.-#	0.00202211	0.00116201	0.000527021	0.000962382	0.000489097	0.000962099	0.000295708	0.000924818	0.00294973	0.000639933	0.000644707	0.000850242	0.00259947	0.000843208	0.00164576	1	0.00116789
#1.1.1.88#	0.000718724	8.62673e-05	0.00018952	0.00243397	0.000239608	0.000793444	0.000280007	0.000818108	0.000704205	0.00169791	0.000764374	0.00156954	0.00115218	0.000593661	0.00292154	1	0.000997538
#3.6.1.-#	0.00160006	0.000567975	0.00126952	0.000991618	0.000654599	0.00271764	0.000811236	0.00152323	0.00288094	0.00130238	0.00134476	0.000920077	0.00159798	0.00124248	0.0015471	1	0.00139811
#2.6.1.42#	0.000880095	6.42663e-05	0.000802214	0.000375207	0.0010523	0.000571126	0.000730112	0.00093528	0.000345107	0.000530597	0.000839166	0.000747235	0.00128404	0.000580527	0.00288043	1	0.00084118
#3.2.1.93#	0.00198363	0.00287867	0.00198347	0.00133028	0.00173654	0.000456134	0.00208174	0.000848447	0.000750841	0.00114159	0.00199246	0.00218584	0.00033906	0.00114792	0.00062898	1	0.00143237
#6.3.1.20#	0.00114325	0.000318437	0.000251827	0.00214648	0.000118569	0.00118058	0.000181874	0.00226078	0.000972362	0.00286201	0.000718003	0.00131814	0.00169216	0.000751269	0.00201986	1	0.00119571
#1.11.1.21#	0	5.78806e-07	7.78818e-06	0	6.66948e-05	0	0	0	0.00285296	0	4.48749e-05	0	0	0	0	0.333333	0.000198193
#6.3.4.3#	0.0012947	0.00284104	0.00110597	0.00101111	0.00140059	0.000666952	0.000590109	0.000930049	0.000424388	0.00024118	0.00182193	0.00154859	0.00109567	0.00120834	0.00229804	1	0.00123191
#6.1.1.20#	0.00181729	0.00201831	0.000864522	0.0013717	0.0014253	0.00156772	0.000607118	0.0016812	0.00249853	0.00086825	0.00124603	0.00151542	0.00168275	0.00283171	0.00109626	1	0.00153947
#4.3.2.1#	0.000475425	0.00209937	0.00042577	0.000458045	0.000234667	0.00022615	5.75715e-05	0.000894479	0.000226185	0.00060456	0.00144498	0.000178079	0.0011302	0.00280019	0.00282013	1	0.000938387
#2.4.1.211#	0	0	6.23079e-05	1.2182e-05	0.00276167	0	1.43928e-05	0	0	0	2.39329e-05	8.72936e-06	0	7.88013e-06	0	0.466667	0.000192739
#6.3.2.6#	0.000127855	2.60539e-05	4.41346e-05	0.00202953	7.41024e-06	0.000333476	3.66362e-05	0.00020505	0.000155065	4.18037e-05	0.000245317	0.000406789	0.00121497	0.000344113	0.00274339	1	0.000530773
#5.6.2.1#	0.00271476	0.00131717	0.000527021	0.00117922	0.000427342	0.00100043	0.000457955	0.00143954	0.00156697	0.00168827	0.000884041	0.00111387	0.00234203	0.0017048	0.00262281	1	0.00139908
#1.7.99.1#	0.000459288	4.22651e-05	0.00225607	0.000450735	0.000175383	0.00129941	0.00104937	0	0.000129415	0	0.00120415	0.000242676	1.25574e-05	0.00270562	4.1105e-06	0.866667	0.000668737
#4.2.1.150#	0	0	0.00191856	5.36004e-05	0.00143271	0	0.00107162	1.0458e-06	0	0	9.57336e-05	0	0	0.00270299	0	0.466667	0.000485084
#3.4.16.4#	0.00193273	0.000837778	0.000625675	0.0026898	0.000498977	0.00085094	0.000911986	0.000682105	0.00158446	0.000723542	0.00087357	0.0010388	0.00259319	0.000950907	0.00266529	1	0.00129732
#2.3.1.9#	9.30987e-05	0.00117995	0.00266366	0.000416626	0.00112393	1.5331e-05	0.0023395	0.000147511	1.16586e-05	0	0.000112187	0.000453927	0.00152263	0.000864222	6.85163e-05	0.933333	0.000734184
#6.1.1.22#	0.00106878	0.000833726	0.0017576	0.00187847	0.00151175	0.00158306	0.00132545	0.00206201	0.0019354	0.00164325	0.00121163	0.0015678	0.00138136	0.00266097	0.00175676	1	0.00161187
#4.3.2.2#	0.0007721	0.00067277	0.000371251	0.00246565	0.000247018	0.000486798	0.000262997	0.000894479	0.00126734	0.000456635	0.00094537	0.00194316	0.00133741	0.000661957	0.0026598	1	0.00102965
#2.3.1.41#	0	0	7.78818e-06	0	4.94027e-06	0.00104259	1.30815e-06	1.0458e-06	0.0026466	0	0	0	0	0	0	0.4	0.000246952
#1.3.5.4#	8.68909e-06	6.94771e-06	1.55768e-05	0.000830816	4.94027e-06	0.00254899	3.92514e-06	0.000748014	0.000956039	0.000180082	6.73126e-05	1.39668e-05	0.000163252	0.00053587	2.19248e-05	1	0.00040709
#7.2.2.-#	0.000578454	0.000349701	0.000386828	0.000246077	0.000237138	0.000394804	0.000213276	0.000345237	0.002544	0.000147924	0.000586369	0.000151891	0.00111137	0.000349367	0.000564575	1	0.000547134
#6.3.1.1#	0.0012649	0.000108847	0.000350482	3.41095e-05	0.000197615	0.000574959	0.000146546	0.00254325	0.000261162	0.000392321	0.00081224	4.36468e-05	0.00086021	0.000362501	0.00120452	1	0.000610487
#5.4.3.8#	0.00159261	0.00253997	0.000181731	0.000309424	0.000975723	0.000275979	0.000307484	0.000688382	0.000228516	0	8.37665e-05	0.000527255	0.00122125	0.000609421	0.000818085	0.933333	0.00069064
#4.1.1.5#	0.00115443	0.000993523	0.00018952	0.000755287	0.000301362	0.00222318	0.000126919	0.000932141	0.00250669	0.0014503	0.00105905	0.00106149	0.000279411	0.000422917	0.000437134	1	0.000926224
#6.3.1.12#	0.000448116	0.000207852	9.60578e-05	0.000864925	3.95228e-05	0.000118825	0.000153088	5.44007e-05	0.000570126	0.00110943	0.00040238	0.00127624	0.00159484	0.00065145	0.00250496	1	0.000672814
#6.4.1.2#	0.00125994	0.000957047	0.00103327	0.00161778	0.00122274	0.000962099	0.000457955	0.00239155	0.00118106	0.000475929	0.000531023	0.00249486	0.00157287	0.00137908	0.000808493	1	0.00122305
#4.2.1.46#	0.00048039	0.000302225	0.0010177	0.00148621	0.000526149	0.00126491	0.000514219	0.00248676	0.00134195	0.0014696	0.00171124	0.00147352	0.000684401	0.0021356	0.00110448	1	0.00119996
#1.1.5.4#	0.00095085	0.000775828	8.82693e-05	0.000548192	3.45825e-05	5.74951e-05	0.00010075	0.00174293	3.61425e-05	0	0	0.000108244	0.00248017	0.000714494	0	0.8	0.000509196
#1.7.99.4#	0.00247395	0.000225221	9.60578e-05	0.000165676	2.46997e-06	0.000153322	2.74771e-05	0.00159123	0.000804473	0	2.54288e-05	0.00013967	0.0017424	0.000175996	0.00130729	0.933333	0.000595377
#2.1.2.1#	0.00128601	0.00149376	0.00208472	0.00177371	0.000652129	0.00112692	0.00146546	0.00181825	0.0013163	0.00114159	0.00108299	0.00153812	0.00170472	0.00179674	0.00246111	1	0.00151617
#2.1.1.199#	0.00168695	0.000393125	0.000584136	0.000979436	0.000358177	0.0014489	0.000342813	0.00234761	0.00246005	0.000858604	0.000420331	0.00102308	0.00159798	0.00132654	0.00123603	1	0.00113759
#3.5.2.3#	0.000167578	0.000872517	0.000184328	0.00107689	0.000328534	0.000456134	0.000125611	0.000434162	0.000195871	0.00024118	0.000354514	0.000167604	0.000772305	0.000344113	0.00243233	1	0.000543578
#2.6.1.-#	0.000351293	0.00052571	0.000381636	0.0010842	0.000222316	0.000743615	0.00021851	0.00146987	0.000861602	0.00116088	0.00241877	0.000560426	0.000433244	0.000401903	0.00101815	1	0.000790143
#1.8.1.7#	0.000460529	3.24226e-05	0.000140192	0.000979436	5.92842e-05	0.00210052	0.00014262	0.00104408	0.00240759	0.000893976	0.00112188	0.00158351	0.00136566	0.000698733	0.00131688	1	0.000956488
#5.4.2.2#	0.000852786	0.000335227	0.00240664	0.00124013	0.0012845	0.00109242	0.00233296	0.00137781	0.00112276	0.00172042	0.00115778	0.00164287	0.000756607	0.000806433	0.0013854	1	0.00130098
#3.2.1.20#	6.95136e-05	0.000134901	0.000371251	0.000389825	0.000494037	0.00154472	0.000162247	0.000635027	0.000229683	0.000202592	0.000215401	0.000164112	4.70909e-05	0.00238778	5.4813e-05	1	0.000473533
#3.5.1.4#	0.000568524	2.14219e-05	0.000129808	0.00135708	3.95228e-05	0.000153322	0.000102059	0.000610966	0.000636583	0.00112551	0.000541494	0.00237439	0.000838234	0.000541124	0.00088112	1	0.000661411
#3.4.11.-#	0.00083789	0.00110237	0.00143049	0.00182487	0.00237385	0.000567293	0.000730112	0.00171363	0.000573624	0.000601344	0.000979775	0.000612803	0.00177065	0.00189131	0.00118396	1	0.00121293
#2.4.2.8#	0.00236471	0.00163329	0.000363462	0.000387389	0.000459454	0.000214651	0.000552164	0.00104722	0.000708868	0.000765347	0.00128493	0.000464403	0.000825675	0.000971922	0.00110037	1	0.000876257
#3.5.4.2#	0.000350052	5.78806e-07	7.0096e-05	0.000107202	0.000163032	8.04935e-05	7.71982e-05	3.24312e-05	6.6456e-05	0.000270122	0.000131634	0.000635499	0.000828815	0.000215398	0.00233778	1	0.000357786
#1.1.1.100#	0.00128725	0.000383282	0.000272597	0.000458045	0.000545911	0.00113459	0.000464498	0.00084217	0.000775325	0.000254043	0.000321605	0.000792628	0.00232947	0.000415037	0.000782457	1	0.00073726
#6.1.1.7#	0.00125746	0.0023159	0.00146943	0.00119628	0.00122521	0.00129941	0.00064768	0.00141547	0.00196571	0.00109335	0.0010082	0.00124656	0.000640448	0.00108488	0.000668719	1	0.00123565
#2.3.1.29#	0.000355017	0.0023078	4.67307e-05	0.000260696	0.000276661	0.00106176	0.00011776	0.000199819	0.000165558	1.60776e-05	0.000142104	0.000598835	0.000866488	0.00070136	0.000433023	1	0.000503312
#1.16.1.1#	0.000372396	1.85271e-05	5.71153e-05	0.000180294	2.46997e-06	0.00229984	7.71982e-05	0.000389177	0.000109595	0.000276553	0.000254292	1.92043e-05	0.00139392	0.000278442	0.00059061	1	0.000421309
#2.7.2.4#	0.00129718	0.00228232	0.00117087	0.000460481	0.0012845	0.000256815	0.00216548	0.000415331	0.000317125	0.000237964	0.000448752	0.00117847	0.000527428	0.0009404	0.000571426	1	0.000903636
#6.1.1.9#	0.00101788	0.00226495	0.00163558	0.00147403	0.00200085	0.00152939	0.00105068	0.00180988	0.00160661	0.000662443	0.00152127	0.000899126	0.00112392	0.00203841	0.00100993	1	0.001443
#2.3.1.157#	0.00194887	0.00100858	0.000758079	0.00122308	0.000600255	0.00103876	0.000641138	0.00115916	0.00226185	0.000932566	0.000890024	0.000874685	0.00175809	0.00173107	0.00116615	1	0.00119949
#3.4.11.4#	0.000553628	0.00103521	0.00203539	0.00117679	0.000679301	0.00198553	0.00224137	0.00100433	0.000805638	0.00118339	0.00078382	0.000584869	0.000992066	0.000916759	0.000897564	1	0.00112504
#2.3.1.274#	0.00185205	0.000416284	0.00039202	0.000969691	0.000343356	0.0014259	0.00023552	0.00138618	0.00116124	0.000848957	0.000418835	0.00118545	0.00223843	0.00116105	0.00149914	1	0.00103561
#2.1.1.63#	0.00143	7.00559e-05	0.000173943	0.00147403	7.90456e-05	0.00017632	0.000247296	0.000193542	0.000636583	0.000527382	0.000665648	0.00223472	0.000643587	0.000244294	0.00110037	1	0.000659788
#1.8.4.11#	0.000793203	5.96343e-05	0.000220674	0.00173229	0.000205025	0.00223084	0.000231595	0.00111313	0.000783486	0.00175258	0.00188775	0.00136178	0.00131543	0.000472827	0.00157039	1	0.00104871
#6.1.1.4#	0.00149455	0.00179656	0.00153174	0.00110369	0.0022207	0.00111926	0.00074058	0.0013412	0.00135478	0.000865035	0.00162448	0.000991658	0.00123694	0.00215924	0.00115107	1	0.0013821
#6.3.4.19#	0.002217	0.00204205	0.000327116	0.000138875	0.000558262	0.00011499	0.000243371	0.000610966	0.000173719	0.000205808	0.000264764	0.000405043	0.000631029	0.00035462	0.000498799	1	0.00058576
#2.6.1.1#	0.00090368	0.000670454	0.000407597	0.000506773	0.00026431	0.00112692	0.000283933	0.000739645	0.0012137	0.002206	0.000189971	0.000364888	0.000781723	0.000538497	0.0009236	1	0.000741446
#2.3.1.168#	0.00149951	0.00218853	0.000599713	0.000104766	0.000456984	0.000164822	0.000383374	0.000195634	2.56495e-05	0.000192945	2.84204e-05	0.0020968	0.000674982	0.000207518	0.000353544	1	0.000611546
#5.3.1.8#	0.000810581	2.14219e-05	0.00112933	0.0014253	0.00013833	0.00182071	0.000539079	0.00125541	0.000690214	0.00113516	0.000375455	0.00218758	0.000505452	0.000593661	0.000971562	1	0.000906616
#2.3.3.1#	0.000845338	0.00188688	0.000407597	0.0013449	9.63371e-05	0.000191653	0.000400384	0.000930049	4.89678e-05	0	9.87252e-05	0.000694859	0.00217564	0.00183877	0.00147173	0.933333	0.000828789
#2.7.6.5#	0.00186818	0.00162287	0.000643848	0.000777215	0.000417461	0.00129941	0.000469732	0.000977127	0.00216974	0.00083931	0.000969304	0.000558681	0.001058	0.000811686	0.00140733	1	0.00105933
#2.7.7.27#	2.11024e-05	0.000343333	0.00164337	4.87243e-06	0.000995484	0.000149489	0.0021694	0.00056598	0.000220355	4.82353e-05	0.000317117	2.79336e-05	0.000178949	0.000112953	6.85163e-06	1	0.000453695
#1.2.1.28#	0.000130338	1.73693e-06	0	0	0	0	0	3.34774e-05	0	0	2.69246e-05	3.49114e-06	0.00216308	0	0.000500169	0.466667	0.000190615
#1.1.1.22#	0.000362465	0.000180061	2.07693e-05	0.000124257	2.9642e-05	0.000471467	0.00216155	3.55698e-05	0.000851109	0	7.18e-05	1.39668e-05	0.000207204	0.000105073	0.000234326	0.933333	0.000324617
#1.1.1.94#	0.00167082	0.000534974	0.000303751	0.00136195	0.000291482	0.000410137	0.000274773	0.000621427	0.000931556	0.00193588	0.00106205	0.00215616	0.00115218	0.00088261	0.0013717	1	0.000997429
#2.7.1.107#	0.000811822	0.000353175	0.00068279	0.00131566	0.000172913	0.000992763	0.00017664	0.0020097	0.000925726	0.00151462	0.000685094	0.00215441	0.00163879	0.00162863	0.00120178	1	0.0010843
#3.4.21.53#	0.00107995	0.000805356	0.00199904	0.000204658	0.00102513	0.000762779	0.00214716	0.000461363	0.000954874	0	0.0018324	0.000165858	0.00057138	0.00117681	0.000238436	0.933333	0.000895013
#2.5.1.141#	0.0021239	0.000939099	4.67307e-05	9.01471e-05	0.000108688	0.000134156	6.54221e-05	0.000588996	0.00032995	0	2.39329e-05	0.000181571	0.000769166	0.000543751	0.000689274	0.933333	0.000442319
#2.3.1.1#	7.07547e-05	0.000115795	3.89421e-05	0.000192476	7.41054e-05	0.000628623	1.17758e-05	0.000253174	0.00211961	1.60776e-05	4.03874e-05	1.04749e-05	0.000131857	0.000811686	0.000176772	1	0.000312834
#2.7.1.193#	0.000899956	0.00211789	0.000433559	0.000375207	0.00155128	0.000333476	0.000113834	0.000824385	0.00105631	0.000254043	0.000227367	0.000247914	6.5928e-05	0.00114529	0.000601573	1	0.000683201
#1.1.1.103#	3.84806e-05	1.15787e-06	7.78818e-06	0.000341097	0	0.00210435	3.79447e-05	3.24312e-05	7.69491e-05	0	5.83377e-05	0	9.41761e-06	0.000152355	0.00012607	0.8	0.000199092
#5.4.2.10#	0.00116063	0.000584766	0.00109039	0.0014253	0.000575553	0.0013454	0.000854415	0.00186114	0.000729855	0.00133775	0.000987254	0.000836275	0.0020846	0.00207519	0.001247	1	0.00121303
#1.1.1.336#	0.00207673	1.15787e-06	0.000197308	0	0	0.00017632	8.37404e-05	0	0.000131747	1.28618e-05	2.99168e-05	2.26962e-05	1.88362e-05	0.000260055	4.1105e-06	0.8	0.000201032
#2.7.4.9#	0.000472942	4.16863e-05	0.000280385	0.000674885	0.00013586	0.000540462	0.000230286	0.00203272	0.000430218	0.000935781	0.000504098	0.000895635	0.00106427	0.000822194	0.000779716	1	0.000656076
#6.1.1.12#	0.000635555	0.000942573	0.00107741	0.000640776	0.0013339	0.00202386	0.00127966	0.000722906	0.00129065	0.000418047	0.00135673	0.000469641	0.000442663	0.00147627	0.000478244	1	0.000972592
#2.3.1.39#	0.000964504	0.00040123	0.000218077	0.000618848	0.00067189	0.000486798	0.000132153	0.000925864	0.000598108	0.000247611	0.000216896	0.000640737	0.00202181	0.00047808	0.000805752	1	0.000628557
#3.6.1.27#	0.000510182	0.000513552	0.000285577	0.000233895	6.42245e-05	0.000291312	0.000181874	0.000751153	0.000451204	0.000446988	0.000216896	0.000349175	0.00202181	0.000583153	0.000933192	1	0.000522279
#3.2.1.21#	0.000212265	0.000140691	0.00200943	0.000287496	5.4344e-05	0.000229982	0.000168789	0.000126587	0.000317125	0.000430909	0.00012565	0.000387584	0.000210342	0.000900998	0.00020966	1	0.000387457
#3.4.22.40#	0.000945885	0.000421495	0.000288174	0.000650521	2.47017e-05	0.00073978	0.00013477	0.00129202	0.000817297	0.000646364	0.000421826	0.00200776	0.000546264	0.000386142	0.00139225	1	0.00071435
#5.1.1.13#	0.00017006	0.00200442	3.11539e-05	7.30895e-06	0	3.83276e-06	1.43928e-05	7.32303e-06	4.66346e-06	0	0.000155567	1.92043e-05	3.13889e-06	0	0.000835899	0.8	0.000217131
#1.1.1.28#	3.97221e-05	0.000279645	9.34618e-05	0.000297242	4.94027e-06	0.00199703	4.57953e-05	0.00144581	0.000377752	0.000366595	2.99162e-06	1.74557e-06	0	0	5.48106e-06	0.866667	0.000330547
#2.5.1.75#	0.000434461	6.25294e-05	0.000147981	0.000204658	0.00014327	0.000153322	8.37404e-05	0.000287698	0.0011764	0.0003473	0.000291689	0.000165858	0.00199041	0.000323098	0.000332989	1	0.000409693
#1.2.1.70#	0.00148089	0.000363018	7.52886e-05	0.000416626	0.000145741	0.000325811	0.000154396	0.00178268	0.000411563	0	4.48749e-05	0.000111736	0.00196216	0.00131603	0.000911267	0.933333	0.000633473
#5.1.1.11#	0.000353775	0.000236222	7.78818e-06	4.87243e-06	2.46997e-06	1.5331e-05	9.15879e-06	7.32303e-06	1.16561e-06	0	0.000130138	8.72936e-06	3.13889e-06	0	0.0019582	0.866667	0.000182554
#3.2.1.26#	0.000983124	0.000122164	0.000366059	0.000813761	0.000202555	0.000329643	0.000328419	0.00102316	0.00136877	0.000562755	0.000659665	0.000963724	0.000502312	0.000128714	0.00195546	1	0.000687352
#3.2.1.18#	3.22741e-05	0	2.33653e-05	4.62915e-05	0.00160562	7.66551e-06	0.00195482	8.36924e-06	3.49734e-06	4.18037e-05	2.24371e-05	7.15804e-05	5.33706e-05	2.10141e-05	0.000108255	0.933333	0.000266691
#6.3.5.-#	0.00180984	0.00166571	0.00112414	0.00147403	0.000526149	0.000793444	0.000508985	0.00182871	0.000809136	0.0016754	0.000809249	0.00195364	0.00157914	0.00111902	0.0017732	1	0.00129665
#4.1.1.15#	0.000315295	4.92128e-05	1.81728e-05	0.000138875	0	0.000141823	3.92514e-06	0.00195216	2.09861e-05	4.82353e-05	9.42378e-05	0	0.00188053	3.9402e-05	0.000102774	0.866667	0.000320375
#1.1.1.133#	0.000346328	0.000182377	0.000142789	0.000404444	0.000276661	0.000643954	0.000371598	0.000837985	0.000454702	0.000601344	0.00155119	0.000429486	0.000499172	0.00193071	0.000517983	1	0.000612715
#2.4.2.7#	0.00191411	0.000496182	0.000472501	0.00141799	0.000726234	0.00142207	0.000157013	0.0014772	0.00147487	0.00118018	0.0010785	0.000584869	0.00103288	0.00116105	0.00106611	1	0.00104412
#5.1.1.3#	0.000487838	0.00190483	0.000394616	0.00019004	0.000195144	0.000260648	0.000168789	0.000427885	0.000215692	0.000122198	0.000263268	0.000174587	0.000841372	0.000533244	0.000982524	1	0.000477512
#3.4.11.1#	0.00049032	0.0007463	0.000116827	0.000131566	0.000573083	0.000333476	7.98149e-05	0.000266774	0.000226185	0	0.000834678	0.000291562	0.000904162	0.00190444	8.90711e-05	0.933333	0.000465884
#2.7.1.2#	0.00127359	0.000602714	0.000441348	0.000526265	0.000610136	0.000341142	0.00042917	0.00147197	0.000271655	0.000328006	0.000248309	0.000544714	0.00134996	0.000696106	0.00190201	1	0.000735807
#1.4.1.9#	0.0016733	0.00177109	0.000542598	0.000112075	0.000558262	8.43263e-05	0.00039515	0.000222835	0.000135244	0	2.39329e-05	0.0018838	0.000885325	0.000394022	0.000243918	0.933333	0.000595058
#6.1.1.14#	0.00112463	0.00125869	0.000752887	0.000857616	0.000745996	0.000965932	0.000431787	0.00113091	0.00165442	0.000643149	0.00188027	0.000549951	0.00160112	0.00115055	0.000745458	1	0.00103289
#2.7.10.2#	0.00187812	0.000350281	0.000184328	0.000185167	0.000214906	6.89934e-05	0.000222436	0.000162157	0.000108429	0.000167219	0.00024083	0.000225218	0.000119299	0.000541124	0.000109626	1	0.000318542
#1.1.1.283#	0.000431979	0.000619504	0.000428366	0.000925835	0.000316184	0.00154089	0.000227669	0.00119682	0.000628421	0.000479145	0.000682103	0.00041901	0.00187739	0.000485961	0.000864676	1	0.000741597
#6.3.4.14#	0.00186074	0.00184462	0.000765868	0.000913653	0.00101031	0.000762779	0.000337579	0.00160378	0.000777656	0.000286201	0.000486147	0.00141241	0.00130915	0.00132392	0.00083727	1	0.00103547
#2.6.1.9#	0.000232126	0.000326542	8.82693e-05	0.000104766	0.000486626	4.98296e-05	5.75715e-05	0.000130772	6.6456e-05	6.43032e-06	0.000130138	6.6343e-05	0.000244877	0.00185716	0.00012881	1	0.000265114
#2.7.1.49#	0.000708793	0.000585924	0.00016875	0.000453172	0.000313713	0.000222317	0.00010075	0.000695706	0.000178383	0.000273338	0.000203434	0.000556935	0.00185542	0.00029683	0.000531686	1	0.000476343
#5.1.3.14#	0.000458046	0.000307436	0.00185366	0.000445863	0.000355706	0.000609457	0.00118938	0.000744876	0.000318291	0.000183297	0.00137019	0.000446944	0.00118043	0.00100607	0.000224733	1	0.000712959
#4.1.3.36#	0.00127359	0.000523394	0.000127212	0.00053601	0.000839863	0.000590291	0.000105984	0.00105245	0.000322955	0.000215454	8.37665e-05	0.000530746	0.00184914	0.00042029	0.000206919	1	0.000578538
#1.2.1.10#	0	1.73693e-06	0	0.000445863	0	5.36623e-05	1.30815e-06	1.04617e-05	3.96404e-05	7.07456e-05	5.98324e-06	0	0	0.00184403	0	0.6	0.000164895
#2.7.11.1#	0.000832925	0.000574923	0.000558175	0.000499464	0.00184029	0.000410137	0.00170883	0.000497979	0.000572458	0.000273338	0.000302159	0.000469641	0.000335921	0.000593661	0.000424801	1	0.000659646
#2.1.2.10#	0.0005648	0.00183825	0.00015577	0.000141312	0.000417461	0.000689951	7.58897e-05	0.000160065	0.000242507	0	1.49581e-05	0.0010999	0.000960672	0.000443931	0.000110996	0.933333	0.000461098
#3.5.1.1#	0.000973194	0.000218274	0.000373847	0.00088198	7.16351e-05	0.00182071	0.000230286	0.00170108	0.000506001	0.000652795	0.000315622	0.000233947	0.000486615	0.000254801	0.00121685	1	0.000662509
#7.5.2.5#	0.000667829	0.000155166	0.000654233	0.000574993	0.000447104	0.00132241	0.0002944	0.00181616	0.00147487	0.000871466	0.00128493	0.00053773	0.000847652	0.000858969	0.000697496	1	0.000833693
#2.1.2.11#	8.06854e-05	1.50533e-05	0.000441348	0.00012913	0.000674361	4.21622e-05	0.00177949	4.70776e-05	0.000109595	1.28618e-05	0.000198946	3.31711e-05	0.000125577	3.15212e-05	0.000201438	1	0.000261494
#1.3.1.98#	0.000716241	0.000218274	0.000205097	0.00085518	0.000212436	0.000594124	0.000306176	0.00177117	0.000552637	0.000832878	0.000228863	0.000361396	0.000841372	0.000483334	0.00103597	1	0.000614343
#4.2.2.-#	3.47568e-05	9.26344e-06	2.07693e-05	2.19275e-05	0	0.00177088	1.04673e-05	1.04617e-05	0.00130348	0	4.48743e-06	1.74557e-06	3.13936e-05	2.36411e-05	4.79614e-05	0.866667	0.000219415
#4.2.1.17#	0.000181233	0.00104795	0.000272597	0.000545756	3.45825e-05	7.66551e-06	8.11234e-05	0.000419516	1.0493e-05	1.28618e-05	0.000347034	0.000424248	0.00177065	0.000596287	0.000286398	1	0.000402559
#4.2.1.7#	0	0	0.00174462	0	0	1.91638e-05	0.00141181	0	5.12995e-05	0	7.47905e-06	0	0	0	0	0.333333	0.000215625
#1.1.1.25#	0.000440668	0.000148218	0.000776253	0.000187603	0.00174148	0.000153322	0.000198883	0.000231204	0.000320623	0.000215454	0.000195955	9.25311e-05	0.000414407	0.000207518	0.000291879	1	0.0003744
#2.4.2.14#	0.000237092	0.000245486	6.75e-05	0.00160316	3.45825e-05	0.000206984	8.37404e-05	0.000231204	0.000206364	4.18037e-05	0.000364985	0.000595344	0.000863349	0.00011558	0.00173483	1	0.000442134
#6.5.1.2#	0.000755963	0.000539606	0.00117087	0.000436117	0.000363117	0.000594124	0.000350663	0.00094888	0.000483849	0.000562755	0.000510081	0.000324733	0.00173298	0.00112165	0.000512502	1	0.000693859
#3.5.4.5#	0.000260677	0.00173288	0.000568559	0.000574993	6.66948e-05	0.000341142	0.00040431	0.000233297	0.000396406	0.00112873	0.000206426	0.000529001	0.000580798	0.000609421	0.000239807	1	0.000524875
#2.8.1.8#	0.00142007	0.00172014	0.000145385	0.000119384	0.000871975	0.000191653	0.000230286	0.000228066	0.000734518	0	5.23539e-05	0.000666925	0.000411268	0.000210145	0.000112367	0.933333	0.000474302
#2.4.2.22#	0.00075348	0.000262855	4.41346e-05	0.000367898	4.19931e-05	0.000344974	7.32728e-05	9.20633e-05	0.000255333	0.000311927	0.000207922	0.000518526	0.000615332	0.000260055	0.00168139	1	0.000388744
#4.1.1.12#	0	0	6.75e-05	0.00015593	2.22314e-05	0.000160987	1.57013e-05	0.00167283	0.000138742	0.000340869	0.000300664	0	0	2.36411e-05	0	0.666667	0.000193273
#1.3.1.9#	0.000371154	1.9685e-05	5.45193e-05	0.000538447	5.18737e-05	0.00164822	0.000125611	0.00131609	0.000720527	0.000344084	0.000225871	0.00110339	0.000119299	0.000102446	0.000574167	1	0.000487692
#2.1.3.-#	0	0	1.29807e-05	5.84735e-05	1.23508e-05	0.00041397	1.30815e-06	5.02163e-05	0.000130581	2.25091e-05	0.000188476	0	0	0.00164176	0	0.666667	0.000168842
#2.1.1.107#	0.00108615	6.54242e-05	0.000147981	5.84735e-05	0.000148211	0.000122658	9.02825e-05	0.000508441	0.000169056	0	0.000602823	2.61881e-05	0.000414407	0.000210145	0.00163206	0.933333	0.000352154
#2.4.1.129#	0.000749756	0.000984838	0.000405001	0.000818634	0.000281601	0.00067462	0.000569174	0.00072186	0.00117989	0.000170434	0.000439777	0.000251406	0.00161996	0.00125562	0.000411098	1	0.000702244
#2.1.1.14#	0.000355017	0.00117474	0.000275193	0.000416626	1.97614e-05	0.000141823	4.57953e-05	0.000499025	0.000368425	0.00021867	0.000145096	0.000515034	0.00159798	0.000212772	0.00107297	1	0.000470595
#6.3.4.13#	0.000173785	0.000142428	0.000111635	0.00159585	2.22314e-05	0.000191653	7.06558e-05	0.000138095	0.000121253	3.53722e-05	0.000496619	0.000286323	0.00033906	9.98187e-05	0.000868787	1	0.000312904
#3.4.21.96#	2.4822e-06	0	0	4.87243e-06	7.41024e-06	0.00159455	2.61665e-06	0	0	3.21455e-06	0	0	9.41761e-06	0	1.37033e-05	0.533333	0.000109218
#4.1.1.39#	6.20643e-06	1.15787e-06	0.00159404	0	2.47017e-05	0	0.00119069	1.0458e-06	0	0	0.00140758	0	0	0.000601541	2.74053e-06	0.6	0.00032198
#1.1.1.267#	0.00157772	0.000364176	0.00044654	0.000197349	0.000355706	9.96592e-05	0.000355897	0.000365114	0.00026466	4.82353e-05	0.000363489	0.000202522	0.00118671	0.000467573	0.000317915	1	0.000440884
#6.3.2.7#	0.000444392	1.15787e-06	5.97114e-05	0.00157148	1.97614e-05	0.000149489	0.000124302	0.000450901	0.000341609	0.000678521	0.00040986	0.00103356	0.000370455	0.000252174	0.000739976	1	0.000443157
#5.3.1.-#	3.47568e-05	5.78806e-07	0.00156808	9.98926e-05	0	0.000429303	0.000910678	0.000180988	5.94608e-05	0.000662443	2.84204e-05	4.36468e-05	0.000420686	0.000136594	0.000785197	0.933333	0.000357382
#1.2.1.9#	0.00156406	0.00135307	0.000171346	0.000109638	0.000459454	3.83276e-06	2.61686e-05	0.000586904	2.21517e-05	0.00021867	0.00135074	4.88843e-05	0.000668703	0.00102446	0.00118396	1	0.000586136
#5.1.1.-#	0.000377361	0.000289488	7.78846e-05	0.000728486	1.23508e-05	0.000252981	0.00010075	7.8463e-05	0.000761334	0.000935781	0.000593848	0.000836275	0.00156345	0.000575273	0.00137855	1	0.000570818
#1.3.3.4#	0.000918576	0.00146018	0.000150577	0.000136439	0.000372998	0.000153322	0.000177948	0.000439393	0.000297305	0	0.000179501	0.00024966	0.00156031	0.000583153	0.000635831	0.933333	0.000487679
#1.1.1.35#	1.11718e-05	1.15787e-06	2.59606e-06	0.000618848	0	4.98296e-05	0.0002015	0.00147406	0.000268157	0	0	0	0.00155089	0.000614675	1.36997e-06	0.733333	0.000319617
#1.17.1.4#	0	5.78806e-07	8.56732e-05	0.000185167	0.00154881	0.000164822	0.000158322	0.000196681	1.51565e-05	8.36087e-05	0.000183988	0	0	0.000509602	4.1105e-06	0.8	0.000209101
#4.2.1.47#	0.000827959	0.000827936	0.000119423	0.000599357	0.000340886	0.000525129	0.000170098	0.00059318	0.000999178	0.000479145	0.000227367	0.00153113	0.00110509	0.000635689	0.000624869	1	0.000640429
#4.2.1.59#	0.000454323	0.000168482	0.000228462	0.000528701	0.00013833	0.00152939	0.000129536	0.00128156	0.000689048	0.000286201	0.00029468	0.00101959	0.000546264	0.000218025	0.000526205	1	0.00053592
#2.2.1.7#	0.00152434	0.000910729	0.00106962	0.000331351	0.000773168	0.000555793	0.000522069	0.000531456	0.000501338	0.000135061	0.000602823	0.000591852	0.00122125	0.00145263	0.000994857	1	0.000781222
#5.1.1.4#	0	0	0	0	2.46997e-06	7.66551e-06	0	0	0	0	0.00152426	0	0	0	0	0.2	0.000102293
#2.4.2.3#	0	0	0.00151616	9.01471e-05	0.000311243	0.000958266	0.000727495	0	0.000474522	0	0	0	0	0	0	0.4	0.000271856
#4.99.1.1#	0.00144738	0.000544816	7.0096e-05	0.000302115	0.000180323	0.000548127	6.67306e-05	0.000701983	0.000826625	2.57249e-05	0.000133129	0.000363142	0.000894744	0.000309964	0.00151147	1	0.000528425
#4.6.1.1#	0	0	1.03846e-05	0	0	0.000214651	1.30815e-06	0	0.00149119	0	0	0	0	0	0	0.266667	0.000114502
#1.1.1.36#	1.86197e-05	0.00148392	2.59614e-05	0	4.94027e-06	0	7.85064e-06	0	0	0	0	0.000270611	6.27872e-06	0	0	0.466667	0.000121212
#2.1.1.74#	0.00122891	0.0004296	0.00010125	0.000572556	0.000148211	0.000390971	9.02825e-05	0.00107128	0.000861602	0.00102582	0.000403876	0.00118196	0.00148182	0.000971922	0.00100034	1	0.000730693
#1.2.1.19#	3.59979e-05	2.31589e-05	5.19212e-06	0.00012913	9.88054e-06	9.19918e-05	7.85064e-06	5.44007e-05	0.000123586	1.28618e-05	1.49581e-06	5.23746e-06	0.00147554	6.567e-05	4.1105e-06	1	0.000136407
#4.2.1.2#	0.000410876	0.00147118	0.000176539	6.8219e-05	0.000358177	0.000647787	0.000171406	0.000152741	0.00107729	0	0.000134625	0.000148399	0.00101718	0.000281069	0.000764642	0.933333	0.000458676
#2.7.4.8#	0.00128228	0.00019801	0.00146943	0.000394698	0.00026431	0.00041397	0.00109386	0.000783584	0.000630753	0.000492008	0.000462214	0.000523763	0.00112078	0.000543751	0.0012237	1	0.000726474
#3.6.1.9#	0.00146848	0.000657717	0.000397212	0.00040688	0.000461925	8.8159e-05	0.000580949	0.000665367	0.000186544	0.000118982	0.000459222	0.000253152	0.00110195	0.00128189	0.00134292	1	0.000631423
#2.6.1.2#	0.000434461	0	0.000184328	0.00053601	1.72911e-05	0.000436968	9.1591e-05	0.00119787	0.00126617	0.000504871	0.000528031	0.000345683	0.000461499	0.000333606	0.00146488	0.933333	0.000520217
#3.1.27.-#	7.44753e-06	0	5.19212e-06	7.30895e-06	0	0.00146423	3.92514e-06	5.23062e-06	3.61425e-05	4.82353e-05	2.09413e-05	1.74557e-06	8.47651e-05	6.82969e-05	9.59228e-05	0.866667	0.000123292
#2.5.1.19#	0.00052756	0.000311489	0.00113712	0.000545756	0.00145741	0.00017632	0.000274773	0.000434162	0.000259996	0.000424478	0.000249805	0.00013967	0.000596496	0.000396649	0.00122233	1	0.000543601
#3.1.1.61#	0.000647968	0.000184114	0.000869714	0.000258259	6.42245e-05	8.04935e-05	0.000332345	0.000386038	6.06265e-05	3.53722e-05	0.000219888	8.03098e-05	0.00144729	0.000572646	0.000453578	1	0.000379524
#2.8.4.3#	0.000759687	0.000574923	0.000410194	0.000170549	0.000313713	0.000195486	0.000724879	0.000366161	0.000212194	0	0.000403876	0.000103007	0.00143473	0.000777538	0.000548131	0.933333	0.000466338
#6.3.1.5#	0.000643003	0.000131427	0.000472501	0.00143017	0.000301362	0.000877771	0.000285241	0.00103257	0.00116357	0.00121555	0.000815233	0.00112085	0.00062475	0.00042029	0.000820826	1	0.000757008
#3.4.13.20#	0.000408394	0.00103289	0.000285577	5.84735e-05	0.000321124	0.000594124	0.000282624	0	0.000320623	0	0.00141656	0.000298545	0	0.000614675	1.36997e-06	0.8	0.000375665
#7.3.2.5#	6.20656e-05	3.24226e-05	3.6346e-05	0.000331351	2.47017e-05	0.000578791	1.70098e-05	0.00141547	0.000297305	0.000379458	0.000128642	9.25311e-05	7.22067e-05	2.6268e-05	4.65908e-05	1	0.000236078
#2.3.3.14#	0	0	0.00140972	0	0.000390289	0	0.000215893	0	0	0	2.99168e-05	0	0	0.000580527	0	0.333333	0.000175089
#2.1.1.190#	0.00088506	0.000519342	0.000215481	0.00124501	0.000568143	0.000528962	0.000146546	0.00126378	0.000512997	0.000610992	0.000610303	0.000549951	0.000706377	0.00140797	0.0009236	1	0.000712967
#2.7.7.60#	0.000392256	0.000258802	0.000135	0.000109638	0.00027419	0.000160987	4.71038e-05	0.000292929	0.000311296	4.82353e-05	0.0001077	0.000116974	0.000539985	0.00140797	0.000350804	1	0.000303592
#2.3.3.10#	0.000420807	0.000301647	0.000186924	0.000757723	6.42245e-05	0.000467634	0.000119068	0.000619335	0.000663398	0.000508087	0.000234847	0.000764694	0.000288829	0.000267935	0.00140733	1	0.000471499
#4.1.1.31#	0.000760928	0.000286014	0.000241443	2.67999e-05	0.00040758	0.000275979	3.27111e-05	0.00140606	0.00117989	0.000453419	0.000323101	2.44418e-05	0.000816258	0.000194384	0.00110448	1	0.000502233
#6.3.2.12#	0.000129097	5.90555e-05	4.15386e-05	0.000180294	2.9642e-05	0.000954433	1.04673e-05	0.000329545	0.00140375	0.000141492	3.44042e-05	8.55473e-05	6.27882e-05	2.36411e-05	0.000106885	1	0.000239505
#3.2.1.22#	0.000147717	5.90555e-05	0.000529617	0.000131566	0.00140059	0.000103492	0.000901519	0.000167388	0.00038125	0.000385889	0.000333572	0.000371871	0.000985788	0.000128714	0.000393284	1	0.000428088
#7.3.2.2#	0.00099802	0.000583029	0.000314135	0.00059692	0.000150681	0.000571126	0.000205426	0.00139769	0.00056313	0.000636718	0.000468198	0.000577885	0.000508591	0.00101132	0.000948266	1	0.000635409
#1.5.1.3#	0.000311571	5.09497e-05	0.000238847	0.000509209	0.000212436	0.0013914	6.41136e-05	0.00091331	0.000247171	0.000282985	0.000453239	0.000230455	0.00022604	0.000281069	0.000394654	1	0.000387163
#3.1.1.1#	0.000532526	0.00139128	6.23079e-05	0.000141312	0.000123509	7.66551e-06	6.01885e-05	0.000185173	2.91474e-05	3.21455e-06	2.99162e-06	9.77685e-05	0.000248017	0.000212772	8.35895e-05	1	0.000212097
#1.17.5.3#	0	0	5.19212e-06	2.43591e-06	0	0.00116525	0	0	0.00138159	0	0	0	0	0	0	0.266667	0.000170298
#3.4.25.2#	0.00063059	6.42663e-05	4.41346e-05	0.0013717	4.69334e-05	0.00011499	4.31783e-05	0.000257359	0.000250669	0.000463066	0.000303655	0.000495829	0.000643587	0.000154982	0.000430283	1	0.000354348
#3.4.13.9#	0.00119787	0.00136754	0.000295962	0.000684631	0.000869505	0.000896936	0.000270848	0.000830662	0.000619094	0.00060456	0.000544485	0.000801358	0.000932417	0.000512229	0.00131825	1	0.00078309
#2.6.1.13#	0.000420807	0.00134091	7.0096e-05	0.000275314	9.88074e-05	9.58264e-05	7.71982e-05	0.000233297	1.0493e-05	0	2.84204e-05	0.000459166	0.000197785	0.000367754	0.000789308	0.933333	0.000297679
#6.3.4.21#	0.000851544	0.000591135	0.000633464	0.00082107	0.000629897	0.000383306	0.000494592	0.00134015	0.000299636	0.000659227	0.000637227	0.000532492	0.000872767	0.00093252	0.00111134	1	0.000719357
#3.6.3.23#	0.000266883	2.83696e-05	1.55768e-05	0.000906344	0	0.000103492	4.71038e-05	0.00134015	0.000279817	0.000443772	0.000200442	0.000310766	5.02307e-05	5.51629e-05	0.000306953	0.933333	0.000290337
#2.5.1.18#	8.68923e-05	0	9.34618e-05	8.28375e-05	9.88054e-06	0.00132624	2.48604e-05	0.000706167	0.00078232	0.000456635	0.000179501	0.000417264	0.000207204	0.00011558	0.00021103	0.933333	0.000313325
#4.1.99.22#	0.00132325	9.72679e-05	7.26925e-05	0.000107202	0.000587904	0.000130323	0.000153088	0.000165295	0.000214526	3.21455e-06	0.000297672	2.09499e-05	0.000700098	9.1938e-05	0.000217881	1	0.000278886
#1.3.1.95#	0.000166337	8.04775e-05	4.41346e-05	0.000175421	5.18737e-05	0.000252981	5.3646e-05	0.000429977	0.00132097	0.000141492	3.44042e-05	7.15804e-05	0.000543125	0.000173369	0.000242547	1	0.000252156
#6.3.2.9#	0.0012438	0.000477655	0.00131885	0.000479972	0.000652129	0.000329643	0.000786375	0.000602596	0.000686716	0.000318358	0.000590856	0.000710572	0.000511731	0.000835328	0.000367247	1	0.000660789
#2.1.1.192#	0.0012227	0.000499656	0.000555579	0.000643212	0.000471805	0.000306645	0.000385991	0.000670598	0.000320623	0.000344084	0.00046371	0.000673909	0.000634169	0.000969295	0.0013114	1	0.000631559
#4.2.1.51#	0.000130338	3.06856e-05	0.00129548	0.000194913	0.00117334	6.89934e-05	0.000295708	0.000223881	0.000158563	0.000260474	0.000179501	3.6663e-05	0.000122438	0.000315218	0.000389173	1	0.000325025
#4.2.1.9#	0.000362465	0.000114058	0.000233654	8.28375e-05	0.0012845	0.000118825	0.000103367	0.000674782	8.86082e-05	0.000189729	0.000825703	7.68179e-05	0.000549404	0.000601541	0.000727644	1	0.000402262
#4.1.1.18#	1.2411e-06	2.31573e-06	0	0	0	0.00128408	0	1.0458e-06	4.43039e-05	0	4.48743e-06	0	0	0	0	0.4	8.91647e-05
#6.3.2.2#	0.000501493	0.000211905	0.000529617	0.000574993	7.90456e-05	0.00120741	0.000451413	0.00128261	0.000774159	0.0010419	0.000496619	0.000480116	0.000505452	0.00047808	0.000972932	1	0.000639183
#7.6.2.9#	4.71697e-05	6.36865e-06	0.00116827	0.000202222	0.000187734	2.68312e-05	0.000350663	0.00026259	5.01334e-05	0.000128629	0.000178005	5.93592e-05	9.10438e-05	0.00127926	4.93314e-05	1	0.000272507
#2.7.8.13#	0.000568524	0.000127375	0.00066981	0.000609102	0.000291482	0.00127641	0.000936847	0.000859955	0.000551472	0.000443772	0.000324597	0.000289815	0.000464639	0.000861596	0.000350804	1	0.00057508
#1.1.1.86#	0.000203576	3.18435e-05	0.000428366	0.000170549	0.00127215	9.19918e-05	0.000120377	0.000508441	0.00107613	5.78825e-05	0.000575898	3.49114e-06	6.27882e-05	0.000102446	0.000290509	1	0.000333095
#2.7.7.24#	0.000431979	9.61098e-05	0.000828176	0.000682195	0.000449573	0.000555793	0.000248605	0.00103362	0.000501338	0.000713895	0.00103213	0.00119593	0.000609053	0.00126875	0.00103323	1	0.000712025
#1.3.98.1#	0.000528802	0	0.000199904	0.000360588	2.7172e-05	0.000160987	4.84123e-05	0.000571211	0.00029031	0.000919703	0.000640219	0.000535984	0.000426965	0.000207518	0.00126344	0.933333	0.000412081
#4.2.1.10#	0.000395981	2.72118e-05	0.000212885	0.000799142	0.000202555	0.00126108	0.000141312	0.00121879	0.000298471	0.000697816	0.000333572	0.000535984	0.000995206	0.000575273	0.00111545	1	0.000587382
#3.11.1.1#	0.000521354	1.73693e-06	2.59606e-06	0.000708995	2.7172e-05	0	1.30843e-05	8.36924e-06	5.82907e-06	0.000131845	5.98324e-06	0.00126052	0.000197785	0.000126087	0.000646794	0.933333	0.000243877
#2.7.1.26#	0.000963263	0.000561607	0.000384232	0.000265568	0.000318654	0.000268314	0.000171406	0.000234343	0.000438379	0.000337653	0.000777836	0.000202522	0.000361036	0.00125824	0.000276806	1	0.000454658
#7.2.2.8#	0	0	0	0	0	0.00125725	0	0	0.000673891	0	0	0	0	0	0	0.133333	0.000128742
#6.3.3.1#	9.30987e-05	5.44236e-05	5.19232e-05	0.00125719	1.97614e-05	0.00011499	0.000472349	9.62477e-05	0.000135244	1.92934e-05	0.000251301	0.00025839	0.000392431	8.14309e-05	0.000687904	1	0.000265732
#2.5.1.15#	0.000155165	8.39513e-05	0.000197308	5.84735e-05	8.89265e-05	0.00011499	0.000103367	0.000316991	9.09399e-05	7.39614e-05	0.00125351	2.96792e-05	6.5928e-05	8.66847e-05	0.000100034	1	0.000187994
#2.7.4.25#	0.000571006	0.000236801	0.000612694	0.000280187	0.000859624	0.000241482	0.00125218	0.000605734	0.000235512	0.000331221	0.000487643	0.000441707	0.000907301	0.000501722	0.000633091	1	0.000546527
#3.2.1.-#	8.06854e-05	1.15787e-06	0.000441348	0.000957509	0.000121039	0.00124958	0.000418702	0.000821246	0.00044654	0.000533813	0.000115179	0.000192046	8.47651e-05	0.000260055	9.72927e-05	1	0.000388064
#3.4.23.51#	0	0	5.19212e-06	0	0	0.000275979	0	0	0.00124052	0	0	0	0	0	0	0.2	0.000101446
#3.1.26.3#	0.00123635	0.000291225	0.000389424	0.00021684	0.000219846	0.000256815	0.00026038	0.000381853	0.000475688	0.0004084	0.00072249	0.000398059	0.000514869	0.00042029	0.000563204	1	0.000450383
#4.2.3.5#	0.000280538	0.000105953	0.000991734	0.000920963	0.00112887	0.000479132	0.000249913	0.000418469	0.000390577	0.000495224	0.000242326	0.000146654	0.00045522	0.000417663	0.00123055	1	0.000530253
#4.1.1.20#	0.000623142	0.000184693	0.00122539	0.000268005	0.000318654	0.000352642	0.000643755	0.000376622	0.000366093	0.000299064	0.000387422	0.000719301	0.000549404	0.000501722	0.000801641	1	0.000507837
#3.1.13.1#	0.000297916	0.000585345	0.000311539	0.000192476	0.0001408	0.000781944	0.000438329	0.000123448	0.00122536	0.000144708	0.000188476	9.95149e-05	0.000241737	0.000139221	0.000142514	1	0.000336889
#2.10.1.1#	0.00121029	0.000160955	2.85575e-05	9.74548e-06	0.000219846	0.000287479	8.8974e-05	0.000101479	0.000255333	0	1.04707e-05	4.71387e-05	0.000178949	8.14309e-05	0.000137033	0.933333	0.000187845
#1.2.7.8#	0	5.78806e-07	0	0	0	3.83276e-06	0	0	1.16561e-06	0	0.00120714	0	0	0	0	0.266667	8.0848e-05
#2.1.2.3#	0.000184956	0.000184114	0.000231058	0.00120115	3.45825e-05	0.000640121	0.000124302	0.000216558	0.00013641	1.60776e-05	0.000450247	0.000460911	0.000926138	0.000152355	0.0010483	1	0.000400486
#2.6.1.37#	0.000276814	7.52652e-06	5.19212e-06	0.000355716	3.45825e-05	3.83276e-06	1.17758e-05	3.13821e-06	5.82907e-06	0.000164003	1.34623e-05	0.00119593	0.000248017	0.000128714	0.000491947	1	0.000196432
#1.2.1.38#	0.000157647	0.000131427	3.6346e-05	8.28375e-05	0.000106218	0.00119208	5.23364e-06	0.000274097	0.000712366	9.64608e-06	3.88916e-05	1.04749e-05	2.51149e-05	0.00117944	0.000102774	1	0.000270973
#4.1.1.21#	7.82027e-05	4.80549e-05	1.81728e-05	0.000248514	9.88054e-06	9.58264e-05	1.17758e-05	8.26474e-05	3.73087e-05	2.89407e-05	0.000137617	0.000151891	0.000681261	8.40578e-05	0.00118944	1	0.000193573
#2.7.7.41#	0.00118794	0.000192799	0.000251827	0.000599357	0.000148211	0.00042547	0.000121685	0.000900756	0.000809136	0.000405184	0.00020493	0.000535984	0.000668703	0.000541124	0.000574167	1	0.000504485
#5.1.1.1#	0.000515147	0.000214221	0.00041279	0.000584738	0.000182794	0.000390971	0.000219819	0.000924818	0.00080214	0.000900408	0.00102166	0.000595344	0.000762887	0.00118732	0.000904415	1	0.000641298
#2.1.1.176#	0.00115194	0.000621241	0.000558175	0.000487282	0.000496507	0.000398639	0.000400384	0.000677921	0.000427886	0.000540245	0.000531023	0.000410281	0.000549404	0.00118732	0.000659127	1	0.000606492
#4.1.99.12#	2.97915e-05	2.31573e-06	0	1.70544e-05	0	0.00018782	2.61665e-06	2.40619e-05	0.00117523	3.21455e-06	1.49581e-06	0	3.45334e-05	7.88013e-06	0	0.733333	9.90676e-05
#4.1.1.19#	0.000422048	0.000362439	2.33653e-05	0.000392262	2.47017e-05	0.000436968	7.45813e-05	8.99709e-05	0.000272821	3.21455e-06	8.97486e-06	1.74587e-05	0.00116474	0.000475453	4.65908e-05	1	0.000254372
#4.3.1.3#	9.43398e-05	0.000114058	4.67307e-05	0.00115973	0	5.74951e-05	3.79447e-05	0.000538779	0.000243673	5.46668e-05	0.000113683	6.6343e-05	0.000803699	0.000780165	0.000142514	0.933333	0.000283588
#2.1.2.9#	0.0011507	0.000325384	0.000407597	0.000270441	0.000521209	0.00106559	0.000306176	0.000406961	0.000319457	0.000302279	0.000611798	0.000335208	0.000310806	0.000593661	0.000226104	1	0.000476892
#3.2.2.9#	0.000208541	4.97918e-05	0.000428366	0.000745541	4.94037e-05	0.000847107	9.4208e-05	0.00114975	0.000318291	0.00043734	0.000252796	0.000314258	0.000260574	0.000223279	0.000446726	1	0.000388398
#4.2.3.1#	0.000171302	5.21078e-05	0.000340097	0.000175421	0.000185264	0.000574959	0.000170098	0.0011487	0.000209862	0.000212239	0.000800274	8.72936e-06	0.00033906	0.000451812	0.00054539	1	0.000359021
#1.21.4.2#	0	0	0	0	0	0	0	0	0	0	0.00114432	0	0	0	0	0.0666667	7.62878e-05
#6.1.1.18#	1.61371e-05	3.47385e-06	1.55768e-05	4.14184e-05	0.000560732	0.00114225	5.23364e-06	1.15079e-05	0.000862767	0	0.00102615	0	7.84854e-05	0.000853715	1.36997e-06	0.866667	0.000307921
#3.1.4.46#	8.93749e-05	5.26866e-05	1.03846e-05	3.89825e-05	1.72911e-05	0.00113842	2.48604e-05	6.59089e-05	0.000556135	3.53722e-05	6.13294e-05	5.41217e-05	0.00011616	5.2536e-05	0.000130181	1	0.000162916
#4.3.1.19#	0.0005648	4.05281e-05	8.82693e-05	4.62915e-05	0.000121039	0.00011499	0.000125611	0.00015588	0.000205199	6.43141e-05	0.00113235	2.09499e-05	0.000150693	0.00023904	0.000258991	1	0.00022193
#3.1.3.23#	0.000688932	0.000367071	0.000597117	0.000777215	0.000242078	0.00105026	0.000329728	0.00112673	0.000888417	0.000774994	0.000613294	0.000637245	0.000599635	0.000740762	0.000861936	1	0.000686361
#2.4.1.-#	0.000285503	0.0004296	0.000415386	4.3855e-05	0.000148211	0.000582626	0.000626745	0.000496932	0.00112393	0.000118982	0.000164542	2.61881e-05	3.45334e-05	0.000325725	0.000260362	1	0.000338875
#4.2.3.4#	0.000232126	9.5531e-05	0.000817791	0.00111831	0.000676831	0.000291312	0.00031141	0.000318037	0.000524656	0.00043734	0.000236343	0.000167604	0.000530567	0.000383515	0.001025	1	0.000477759
#4.2.1.33#	0.000142751	2.37379e-05	0.00015577	0.000126693	0.00111158	6.13279e-05	6.14966e-05	0.000214466	7.57834e-05	2.25091e-05	0.000149584	8.72936e-06	0.000153833	9.45649e-05	0.000213771	1	0.00017444
#2.7.1.33#	0.000309088	7.98987e-05	0.00025702	0.000326479	0.000118569	0.000233817	0.000126919	0.000533549	0.000190042	0.000456635	0.000281217	0.00031775	0.00111137	0.000646196	0.000487836	1	0.000365092
#2.7.7.85#	0.00106878	0.000536711	0.000854137	0.000925835	0.000521209	0.000640121	0.000524686	0.00110685	0.000444209	0.000678521	0.000578889	0.00110514	0.000700098	0.00102183	0.00108667	1	0.000786246
#3.6.3.17#	0.000199852	0.000228117	7.26925e-05	7.3092e-05	0.0011017	2.68312e-05	9.28995e-05	5.33549e-05	1.63226e-05	2.57249e-05	7.32958e-05	9.6023e-05	0.000106741	7.09238e-05	0.000220623	1	0.00016388
#2.7.11.-#	2.4822e-06	4.05266e-06	3.89421e-05	2.43591e-06	1.23508e-05	5.36623e-05	0.00109517	0	0.000311296	0	1.34623e-05	6.98304e-06	0	1.3134e-05	1.64438e-05	0.8	0.000104694
#5.6.2.-#	0.000628107	0.000184693	0.000584136	0.000321606	0.000224787	0.00023765	0.000282624	0.00028979	0.000500172	0.000565971	0.000441273	0.000452182	0.000718934	0.00109013	0.000904415	1	0.000495098
#1.17.7.1#	0.000770859	0.000459707	7.26925e-05	0.000151057	0.000624957	0.000502131	9.1591e-05	0.000175757	0.000553803	0	0.000508585	5.06298e-05	0.00108939	0.000554258	0.000306953	0.933333	0.000394158
#1.1.1.136#	0	1.15787e-06	0.000942407	0	0	0	0.000686934	5.23062e-06	0	0	7.77833e-05	0	0	0.00108488	0	0.4	0.000186559
#2.7.8.31#	0.000274331	8.39513e-05	0.000270001	8.5274e-05	0.000125979	4.59949e-05	0.00108339	0.00016948	0.000117756	0.000106119	0.000430801	5.93592e-05	5.33706e-05	0.000218025	0.000147995	1	0.000218122
#3.5.1.2#	0.000667829	0.000895097	0.00029077	0.000889289	0.000293952	0.00031431	0.00019365	0.000159018	0.000144572	5.78825e-05	0.000354514	0.000420756	0.000904162	0.000197011	0.00108256	1	0.000457691
#1.1.1.69#	5.71003e-05	4.63172e-06	0.00108	8.0401e-05	0	3.83294e-05	0.000796843	7.11396e-05	0.000103765	7.71771e-05	4.78665e-05	0.000111736	0.000100462	0.000160235	0.000124699	0.933333	0.000190293
#4.2.2.22#	0.000150199	0	0.00108	0	0	0	1.30815e-06	1.15079e-05	1.16561e-06	0	0	0	3.13889e-06	0	5.34424e-05	0.466667	8.67177e-05
#6.3.2.10#	0.00107374	0.000104794	5.97114e-05	4.3855e-05	4.94037e-05	0.000298978	0.00011776	8.26474e-05	0.000294973	0	9.12461e-05	4.88843e-05	0.000119299	8.66847e-05	6.71457e-05	0.933333	0.000169275
#5.1.3.3#	0.000163854	4.05266e-06	0.00107222	0.000482409	0.000491567	0.000111157	0.000351972	9.41553e-05	0.000524656	0.000932566	0.000599831	0.000672162	0.000235458	0.000110326	0.000217881	1	0.000404284
#3.1.1.-#	4.46875e-05	4.63172e-06	0.000991734	1.9491e-05	7.41024e-06	9.96592e-05	0.00106246	6.59089e-05	0.000370757	2.25091e-05	3.44042e-05	6.98304e-06	1.56963e-05	1.05071e-05	0.000104144	1	0.000190732
#2.1.1.228#	0.000505216	6.31082e-05	0.000132404	0.000470227	0.0001408	0.000923768	0.000121685	0.000280375	0.00105981	0.000254043	0.000317117	0.000174587	0.000251156	0.000307337	0.00033573	1	0.000355824
#1.1.1.3#	0.000183715	6.8898e-05	0.000537405	0.000243641	0.000358177	0.000605624	0.000213276	0.00105559	0.000714698	0.000215454	7.47916e-05	5.06298e-05	0.000386152	0.000309964	0.000319286	1	0.00035582
#1.8.5.3#	0	0	0	0	0	0.00017632	0	0	0.00105514	0	0.000233351	0	0	0	0	0.2	9.76541e-05
#6.1.1.2#	0.000579696	0.000742247	0.000270001	0.000601793	0.000778108	0.000532794	0.000136078	0.00105245	0.000823127	0.000276553	0.000267755	0.000256643	0.000423826	0.000803806	0.000887972	1	0.00056219
#3.2.1.17#	0.000139028	5.78806e-07	0.000285577	0.000660267	2.47017e-05	0.000256815	0.000133461	0.000296067	0.000558467	0.00105155	0.0001077	0.000457419	0.000577659	0.000472827	0.000742717	1	0.000384322
#1.5.1.5#	0.000954574	0.000701719	0.000137596	0.00031186	0.000180323	0.000222317	0.000104675	0.000558657	0.000531651	0.000299064	0.000738945	0.00027934	0.000778584	0.000601541	0.00103871	1	0.00049597
#1.2.1.24#	0	0	2.59606e-06	0	0	0	0	0	0.00103532	0	0	0	0	0	0	0.133333	6.91945e-05
#5.4.99.25#	0.000788237	0.000201484	0.000469905	7.06555e-05	0.000773168	0.00037564	0.000154396	0.000170526	0.000706536	0.00021867	0.000323101	0.00010126	0.000191506	0.00103234	0.000121959	1	0.000379959
#2.7.8.5#	0.000875129	0.000467234	0.000368655	0.000565247	0.000303833	0.000479132	0.000265614	0.000580626	0.000328784	0.000652795	0.000563931	0.00102134	0.00074091	0.000843208	0.000519354	1	0.000571719
#4.1.3.3#	0	0	0.000114231	0.000211967	0.00101278	6.13279e-05	9.68247e-05	0	0	0	2.24371e-05	0	0	1.3134e-05	0	0.466667	0.00010218
#1.1.1.38#	0.000999262	0.000706351	0.0002025	0.000104766	0.000442163	0.000647787	0.000151779	0.000137048	0.000305466	7.39614e-05	0.000189971	0.000375363	0.000204064	0.000210145	0.000604314	1	0.000356996

## Sheet: Table_S5
Table S5: Average expression levels of each enzyme-coding gene with significant expression differences in the three EXCs.
EC	Kruskal-Wallis p-value	Fitting FDR Benjamini-Hochberg correction p-value	R2	Fitting to	Gene average relative expression in EXC1	Gene average relative expression in EXC2	Gene average relative expression in EXC3	EC	Enzyme name	Biological activity
#1.5.1.5#	0.021	-	-	-	0.000752611	0.000528792	0.000140865	#1.5.1.5#	Methylenetetrahydrofolate dehydrogenase (NADP(+)).	Folate biosynthesis
#1.4.1.1#	0.03	0.01854	0.6422	EXC1	0.0057596	0.000743428	0.00153874	#1.4.1.1#	Alanine dehydrogenase.	L-alanine degradation
#6.3.4.5#	0.018	-	-	-	0.0024726	0.000965705	0.000192539	#6.3.4.5#	Argininosuccinate synthase.	L-arginine biosynthesis
#3.1.1.1#	0.049	0.03213	0.6067	EXC1	0.000712192	8.87642e-05	8.20018e-05	#3.1.1.1#	Carboxylesterase.	Retinol biosynthesis
#5.4.2.12#	0.03	0.01854	0.8417	EXC1	0.00661959	0.0020496	0.00276601	#5.4.2.12#	Phosphoglycerate mutase (2,3-diphosphoglycerate-independent).	Energy-Metabolism
#6.4.1.1#	0.04	-	-	-	0.00263432	0.00190042	0.00085621	#6.4.1.1#	Pyruvate carboxylase.	Oxalacetate biosynthesis
#2.7.1.26#	0.048	-	-	-	0.000927705	0.000351384	0.000291431	#2.7.1.26#	Riboflavin kinase.	riboflavin, helps break down proteins, fats, and carbohydrates
#1.15.1.1#	0.04	-	-	-	0.0172351	0.0136612	0.00258056	#1.15.1.1#	Superoxide dismutase.	Plays a role in preventing oxidative-stress damage
#1.1.1.169#	0.018	-	-	-	0.00073041	0.00219366	0.000166639	#1.1.1.169#	2-dehydropantoate 2-reductase.	Precursor of coenzyme A
#4.2.1.10#	0.027	-	-	-	0.000332822	0.000806168	0.000185584	#4.2.1.10#	3-dehydroquinate dehydratase.	Chorismate biosynthesis
#4.2.1.59#	0.011	-	-	-	0.000280277	0.000744627	0.000165443	#4.2.1.59#	3-hydroxyacyl-[acyl-carrier-protein] dehydratase.	SCFA metabolism
#1.17.7.4#	0.015	-	-	-	0.00325644	0.00417576	0.00153955	#1.17.7.4#	4-hydroxy-3-methylbut-2-enyl diphosphate reductase.	isoprenoid biosynthesis
#4.1.1.5#	0.047	-	-	-	0.000856956	0.00118941	0.000205934	#4.1.1.5#	Acetolactate decarboxylase.	SCFA metabolism
#2.6.1.2#	0.009	-	-	-	0.000256022	0.000749109	9.77365e-05	#2.6.1.2#	Alanine transaminase.	L-alanine biosynthesis
#2.3.1.180#	0.042	-	-	-	0.000831125	0.00174956	0.000527997	#2.3.1.180#	Beta-ketoacyl-[acyl-carrier-protein] synthase III.	SCFA metabolism
#3.4.22.40#	0.018	-	-	-	0.000584507	0.00094601	0.000149215	#3.4.22.40#	Bleomycin hydrolase.	Detoxification (Inactivates bleomycin B2)
#3.5.1.24#	0.013	-	-	-	0.000384875	0.00343078	0.000312292	#3.5.1.24#	Choloylglycine hydrolase.	Cholate, facilitate lipid assimilation
#2.5.1.47#	0.016	-	-	-	0.00135966	0.00429033	0.000902425	#2.5.1.47#	Cysteine synthase.	Cysteine biosynthesis
#6.3.2.12#	0.033	-	-	-	7.05979e-05	0.000366571	2.72159e-05	#6.3.2.12#	Dihydrofolate synthase.	Folate (Vitamin B9) biosynthesis
#1.8.1.4#	0.032	-	-	-	0.0102203	0.0152197	0.00379832	#1.8.1.4#	Dihydrolipoyl dehydrogenase.	Lipoic acid biosynthesis
#1.3.1.9#	0.024	-	-	-	0.000164428	0.000732233	7.73345e-05	#1.3.1.9#	Enoyl-[acyl-carrier-protein] reductase (NADH).	Biotin biosynthesis
#1.3.5.4#	0.033	-	-	-	0.000183836	0.000614488	8.14739e-06	#1.3.5.4#	Fumarate reductase (quinol).	Coenzyme Q10
#1.1.1.47#	0.008	0.01854	0.5972	EXC2	0.00174405	0.00490382	0.000963307	#1.1.1.47#	Glucose 1-dehydrogenase (NAD(P)(+)).	Gluconolactone biosynthesis
#6.3.2.2#	0.035	0.01854	0.6747	EXC2	0.000397159	0.000815133	0.000353359	#6.3.2.2#	Glutamate--cysteine ligase.	Plays a role in preventing oxidative-stress damage
#2.5.1.18#	0.018	-	-	-	6.74906e-05	0.000485467	4.27342e-05	#2.5.1.18#	Glutathione transferase.	Plays a role in preventing oxidative-stress damage
#1.8.1.7#	0.006	-	-	-	0.000397228	0.00142373	0.000114032	#1.8.1.7#	Glutathione-disulfide reductase.	Plays a role in preventing oxidative-stress damage
#2.7.1.30#	0.034	-	-	-	0.0014995	0.00843769	0.00103977	#2.7.1.30#	Glycerol kinase.	SCFA metabolism
#1.1.1.94#	0.03	-	-	-	0.00102947	0.00122256	0.000290002	#1.1.1.94#	Glycerol-3-phosphate dehydrogenase (NAD(P)(+)).	G3P biosynthesis
#4.3.1.3#	0.034	-	-	-	0.000329521	0.000353398	2.82251e-05	#4.3.1.3#	Histidine ammonia-lyase.	Histidine degradation
#2.3.3.10#	0.015	-	-	-	0.000330129	0.000634653	0.000123406	#2.3.3.10#	Hydroxymethylglutaryl-CoA synthase.	Hydroxymethylglutaryl-CoA synthase.
#4.4.1.5#	0.013	-	-	-	0.000721146	0.00236792	0.000474801	#4.4.1.5#	Lactoylglutathione lyase.	Methylglyoxal, a toxic compound, degradation
#6.3.1.20#	0.01	0.01854	0.7623	EXC2	0.000737653	0.0016856	0.00018409	#6.3.1.20#	Lipoate--protein ligase.	Lipoylation is essential for the function of several key enzymes involved in oxidative metabolism
#4.3.1.17#	0.006	-	-	-	0.000484543	0.00223887	0.000467003	#4.3.1.17#	L-serine ammonia-lyase.	L-serine degradation
#1.1.1.283#	0.023	-	-	-	0.000512481	0.000957144	0.000324073	#1.1.1.283#	Methylglyoxal reductase (NADPH).	Methylglyoxal, a toxic compound, degradation
#6.3.1.5#	0.009	0.01854	0.6862	EXC2	0.00039824	0.00101126	0.000353035	#6.3.1.5#	NAD(+) synthase.	NAD biosynthesis
#7.1.1.2#	0.025	-	-	-	0.00143166	0.00814017	0.00129341	#7.1.1.2#	NADH:ubiquinone reductase (H(+)-translocating).	NAD degradation
#1.8.4.11#	0.009	0.01854	0.7038	EXC2	0.000441888	0.00152752	0.000219098	#1.8.4.11#	Peptide-methionine (S)-S-oxide reductase.	Plays a role in preventing oxidative-stress damage
#4.2.1.11#	0.034	-	-	-	0.0159349	0.0176053	0.00531603	#4.2.1.11#	Phosphopyruvate hydratase.	Oxalacetate degradation
#2.7.6.1#	0.014	0.01854	0.7892	EXC2	0.00237353	0.00339543	0.00194087	#2.7.6.1#	Ribose-phosphate diphosphokinase.	PRPP biosynthesis, required for biosynthesis of nucleotides, NAD, NADP and the amino acids L-histidine and L-tryptophan
#1.8.1.9#	0.021	-	-	-	0.003362	0.00533852	0.000859707	#1.8.1.9#	Thioredoxin-disulfide reductase.	Plays a role in preventing oxidative-stress damage
#2.4.1.18#	0.032	0.01854	0.7214	EXC3	0.000151959	0.000132539	0.00257453	#2.4.1.18#	1,4-alpha-glucan branching enzyme.	Glycogen biosynthesis
#2.5.1.54#	0.04	-	-	-	0.000702493	0.00106486	0.00249847	#2.5.1.54#	3-deoxy-7-phosphoheptulonate synthase.	Chorismate biosynthesis
#1.1.1.157#	0.018	0.01854	0.8477	EXC3	0.00218322	0.000130355	0.00753264	#1.1.1.157#	3-hydroxybutyryl-CoA dehydrogenase.	(S)-3-hydroxybutanoyl-CoA, a Ketone bodies. Act as alternative energy source for heart tissue
#2.1.2.11#	0.018	0.02921	0.6648	EXC3	4.24199e-05	9.99954e-05	0.000965064	#2.1.2.11#	3-methyl-2-oxobutanoate hydroxymethyltransferase.	Coenzyme A biosynthesis
#2.4.1.25#	0.04	0.02921	0.7867	EXC3	0.00337259	0.00085958	0.0120317	#2.4.1.25#	4-alpha-glucanotransferase.	Glycogen degradation
#2.7.2.1#	0.033	0.01854	0.8335	EXC3	0.001538	0.001565	0.00574563	#2.7.2.1#	Acetate kinase.	SCFA metabolism
#2.3.1.9#	0.04	-	-	-	0.000712425	0.000305377	0.00204237	#2.3.1.9#	Acetyl-CoA C-acetyltransferase.	SCFA metabolism
#1.2.1.11#	0.038	-	-	-	0.00127366	0.000552457	0.00475537	#1.2.1.11#	Aspartate-semialdehyde dehydrogenase.	Polyamine biosynthesis
#2.7.2.7#	0.006	0.01854	0.9394	EXC3	0.0017323	0.000263849	0.00308224	#2.7.2.7#	Butyrate kinase.	SCFA metabolism
#2.7.7.27#	0.034	0.01854	0.8683	EXC3	0.000159129	0.000168865	0.00160275	#2.7.7.27#	Glucose-1-phosphate adenylyltransferase.	Glycogen biosynthesis
#1.2.1.12#	0.023	-	-	-	0.0152163	0.0275078	0.0424808	#1.2.1.12#	Glyceraldehyde-3-phosphate dehydrogenase (phosphorylating).	G3P degradation
#2.4.1.1#	0.027	0.01854	0.6121	EXC3	0.00172634	0.000370577	0.00703571	#2.4.1.1#	Glycogen phosphorylase.	Glycogen degradation
#2.3.3.14#	0.015	-	-	-	0.000193509	3.32409e-06	0.000671966	#2.3.3.14#	Homocitrate synthase.	Lysine biosynthesis
#4.1.3.3#	0.041	-	-	-	4.378e-06	3.28591e-05	0.000407944	#4.1.3.3#	N-acetylneuraminate lyase.	N-acetylneuraminate degradation
#2.3.1.19#	0.018	0.01854	0.7129	EXC3	0.00183654	0.000278881	0.00188263	#2.3.1.19#	Phosphate butyryltransferase.	L-glutamate degradation
#5.4.2.2#	0.023	0.02921	0.6928	EXC3	0.000664815	0.00127736	0.00200803	#5.4.2.2#	Phosphoglucomutase (alpha-D-glucose-1,6-bisphosphate-dependent).	O-antigen biosynthesis
#3.2.1.41#	0.013	0.01854	0.819	EXC3	0.00045056	0.00015149	0.00263688	#3.2.1.41#	Pullulanase.	Glycogen degradation
#2.4.1.21#	0.033	-	-	-	0.00014236	0.000122191	0.00257958	#2.4.1.21#	Starch synthase.	Glycogen biosynthesis
#5.3.1.1#	0.033	-	-	-	0.0087372	0.00610747	0.0170862	#5.3.1.1#	Triose-phosphate isomerase.	G3P biosynthesis
#5.1.3.2#	0.034	-	-	-	0.000951985	0.000931037	0.00633139	#5.1.3.2#	UDP-glucose 4-epimerase.	M antigen biosynthesis
#2.3.1.16#	0.049	-	-	-	0.00377404	0.000341377	0.00711054	#2.3.1.16#	Acetyl-CoA C-acyltransferase.	SCFA metabolism
#2.7.2.4#	0.013	-	-	-	0.00150663	0.000490421	0.00154028	#2.7.2.4#	Aspartate kinase.	Polyamine biosynthesis

## Sheet: Table_S6
Table S6: List of metabolites identified in the GESM cultivations.
					Average Intensity																Average Intensity - Log2																Log2 Transformed difference Vs medium / Present only in sample (light blue) / Not Present in medium & sample (orange)
Compound ID	Compound	Neutral mass (Da)	m/z	Identifications	MEDIUM	E3	O3	H3	X1	H2	L3	Q4	Y1	Z1	M1	FM3	C2	M4	P5	G2	MEDIUM	E3	O3	H3	X1	H2	L3	Q4	Y1	Z1	M1	FM3	C2	M4	P5	G2	E3	O3	H3	X1	H2	L3	Q4	Y1	Z1	M1	FM3	C2	M4
Met1	11.81_545.7999m/z		545.8	0	0	0	41612.4	15976.3	108114	39763.7	0	78471	32105.1	42307.1	46098.7	37487.5	498.271	134260	32678.9	0	0	0	15.3447	13.9636	16.7222	15.2792	0	16.2599	14.9705	15.3686	15.4924	15.1941	8.96079	17.0347	14.9961	0	NP	15.3447	13.9636	16.7222	15.2792	NP	16.2599	14.9705	15.3686	15.4924	15.1941	8.96079	17.0347
Met10	10.67_467.2738m/z		467.274	0	0	611.149	5839.75	13353.6	15381.1	8745.32	607.079	33951.4	7094.09	97455.1	20323.2	20830.6	0	20224.9	25506.6	326.985	0	9.25538	12.5117	13.7049	13.9089	13.0943	9.24574	15.0512	12.7924	16.5724	14.3108	14.3464	0	14.3038	14.6386	8.35308	9.25538	12.5117	13.7049	13.9089	13.0943	9.24574	15.0512	12.7924	16.5724	14.3108	14.3464	NP	14.3038
Met100	13.98_828.0012n	828.001	850.99	0	0	26492.8	2118.29	8015.8	11001.3	10453.1	6015.84	7786.18	1077.98	11009.3	4323.83	2441.23	17126.1	2327.74	9666.66	1106.36	0	14.6933	11.0487	12.9686	13.4254	13.3516	12.5545	12.9267	10.0741	13.4264	12.0781	11.2534	14.0639	11.1847	13.2388	10.1116	14.6933	11.0487	12.9686	13.4254	13.3516	12.5545	12.9267	10.0741	13.4264	12.0781	11.2534	14.0639	11.1847
Met1000	20.82_480.3082m/z		480.308	6	28757	205.698	452.962	1560.38	1801.3	6251.61	624.621	89.663	1086.24	2249.47	1532.07	1088.53	190.329	7077.07	1160.39	1329.03	14.8116	7.68438	8.82325	10.6077	10.8148	12.61	9.28684	6.48644	10.0851	11.1354	10.5813	10.0882	7.57235	12.7889	10.1804	10.3762	-7.12724	-5.98838	-4.20394	-3.99681	-2.20162	-5.52479	-8.32519	-4.7265	-3.67626	-4.23036	-4.72346	-7.23928	-2.02269
Met1001	10.50_184.0847n	184.085	167.081	1	19928	15174.8	22215.3	43030.6	15752.6	19760.3	17819.8	19456.8	22188.4	22253.5	19522.5	18135	15407.1	25247.8	25757.7	26697.6	14.2825	13.8894	14.4393	15.3931	13.9433	14.2703	14.1212	14.248	14.4375	14.4417	14.2529	14.1465	13.9113	14.6239	14.6527	14.7044	-0.393122	0.15675	1.11056	-0.339213	-0.0121922	-0.161316	-0.0345245	0.155006	0.159232	-0.0296601	-0.136021	-0.371202	0.341355
Met1002	9.39_135.5942m/z		135.594	0	2493.81	1468.29	1889.49	2173.88	1883.32	1538.3	2411.3	2683.12	2140.36	2108.91	2087.78	2121.45	579.154	1337.53	1975.47	2161.38	11.2841	10.5199	10.8838	11.0861	10.8791	10.5871	11.2356	11.3897	11.0636	11.0423	11.0278	11.0508	9.1778	10.3854	10.948	11.0777	-0.76421	-0.400352	-0.198082	-0.405074	-0.697013	-0.0485399	0.105561	-0.220497	-0.241855	-0.256381	-0.233302	-2.10633	-0.898775
Met1003	19.80_195.1379m/z		195.138	32	11234.4	9280.61	17466.2	18062.4	10806.3	20272.5	13842.2	12031.8	19786.8	15998	13857.4	23948	14093.6	12647.3	17982.6	25745.1	13.4556	13.18	14.0923	14.1407	13.3996	14.3072	13.7568	13.5546	14.2722	13.9656	13.7584	14.5476	13.7828	13.6265	14.1343	14.652	-0.275627	0.636648	0.685072	-0.0560486	0.851605	0.30115	0.0989297	0.816618	0.509976	0.302741	1.09199	0.327124	0.170915
Met1004	10.17_403.1768m/z		403.177	9	14539.6	4328.53	26654.3	22042.6	9621.55	35634.1	27195.1	25582.5	67476.6	27078	45884	31319.6	4173.37	8037.74	44198.9	56884.3	13.8277	12.0797	14.7021	14.428	13.2321	15.121	14.7311	14.6429	16.0421	14.7248	15.4857	14.9348	12.027	12.9726	15.4317	15.7957	-1.74804	0.874381	0.600309	-0.595645	1.29327	0.903363	0.815169	2.2144	0.897133	1.65801	1.10708	-1.8007	-0.855124
Met1005	11.52_313.1638n	313.164	314.171	0	47574.1	66626.2	55502.2	48585.3	43325.9	48279.1	49726	57219.1	49723.8	45605.9	53247.5	45517.4	97841.1	41278.4	51573.3	48210	15.5379	16.0238	15.7603	15.5682	15.4029	15.5591	15.6017	15.8042	15.6016	15.4769	15.7004	15.4741	16.5782	15.3331	15.6543	15.557	0.485913	0.222367	0.0303418	-0.134946	0.0212214	0.0638229	0.266321	0.0637595	-0.0609548	0.162536	-0.0637594	1.04026	-0.20479
Met1006	11.89_902.4627m/z		902.463	0	22116.4	4308.87	97368.6	84367.1	61840.1	88034.9	8644.62	18630.6	46800.3	42225.1	72168.4	31079.9	58684.6	69043.7	70472.4	37825.4	14.4328	12.0731	16.5712	16.3644	15.9163	16.4258	13.0776	14.1854	15.5142	15.3658	16.1391	14.9237	15.8407	16.0752	16.1048	15.2071	-2.35973	2.13834	1.93156	1.48343	1.99296	-1.35524	-0.247446	1.0814	0.932984	1.70625	0.490863	1.40787	1.64239
Met1007	19.81_249.1845m/z		249.184	11	1481.81	1673.78	3876.37	4301.24	1745.58	4983.71	3195.78	2294.96	4538.8	4084.26	2807.53	5926.79	2818.33	2382.45	4289.45	6833.36	10.5331	10.7089	11.9205	12.0705	10.7695	12.283	11.642	11.1643	12.1481	11.9959	11.4551	12.533	11.4606	11.2182	12.0666	12.7384	0.175747	1.38734	1.53739	0.236343	1.74986	1.1088	0.631106	1.61495	1.46271	0.92194	1.99989	0.927477	0.685083
Met1008	10.12_506.7014m/z		506.701	0	8730.3	10261.5	13036.5	3994.28	8938.21	10232.7	12786.4	11715.8	9573.27	9160.96	9695.48	9600.75	11294.2	10693.5	16345.7	11294.1	13.0918	13.3249	13.6703	11.9637	13.1258	13.3209	13.6423	13.5162	13.2248	13.1613	13.2431	13.2289	13.4633	13.3845	13.9966	13.4633	0.233135	0.578453	-1.1281	0.0339557	0.229084	0.550503	0.424359	0.132981	0.0694679	0.151281	0.137116	0.371483	0.292636
Met1009	12.65_575.8429m/z		575.843	0	136879	312581	207733	164357	269972	229162	193914	180210	130064	307347	160044	142024	445294	297814	417174	221911	17.0625	18.2539	17.6644	17.3265	18.0425	17.806	17.5651	17.4593	16.9889	18.2295	17.2881	17.1158	18.7644	18.1841	18.6703	17.7596	1.19133	0.601828	0.263934	0.97991	0.743468	0.502517	0.396775	-0.0736831	1.16697	0.225571	0.053233	1.70186	1.12151
Met101	9.21_105.0698m/z		105.07	19	2074.31	590900	549696	192497	410254	509271	697054	495317	631367	511556	358344	1.37359e+06	712167	275142	397320	618343	11.0184	19.1726	19.0683	17.5545	18.6462	18.9581	19.4109	18.918	19.2681	18.9645	18.451	20.3895	19.4419	18.0698	18.5999	19.238	8.15414	8.04986	6.53606	7.62774	7.93966	8.3925	7.89958	8.2497	7.94612	7.43257	9.37111	8.42344	7.0514
Met1010	13.76_357.2578m/z		357.258	0	3352.27	0	1866.28	1488.72	365.365	1058.17	716.389	1521.81	1603	2056.81	1500.24	1495.53	1169.98	1558.5	403.432	1100.08	11.7109	0	10.8659	10.5399	8.51319	10.0474	9.4846	10.5716	10.6466	11.0062	10.551	10.5464	10.1923	10.6059	8.65618	10.1034	-11.7109	-0.844975	-1.17107	-3.19773	-1.66357	-2.22632	-1.13935	-1.06436	-0.704733	-1.15994	-1.16448	-1.51865	-1.10498
Met1011	17.21_213.1850m/z		213.185	12	683.524	715.372	587.7	487.907	669.313	527.074	518.389	481.662	425.513	443.193	342.343	527.213	741.412	481.17	555.029	489.935	9.41685	9.48255	9.19894	8.93046	9.38654	9.04186	9.01789	8.91188	8.73306	8.79179	8.4193	9.04224	9.53413	8.9104	9.11642	8.93645	0.0657008	-0.217914	-0.486388	-0.0303115	-0.374988	-0.398959	-0.504973	-0.683789	-0.625057	-0.997552	-0.374608	0.117282	-0.506445
Met1012	4.78_213.9798m/z		213.98	1	4622.44	5337.45	6419.42	4450.45	6241.94	4892.44	5296.06	5708.79	6292.04	5022.72	7477.41	5464.34	7967.51	11301.3	6853.52	5027.84	12.1744	12.3819	12.6482	12.1197	12.6078	12.2563	12.3707	12.479	12.6193	12.2943	12.8683	12.4158	12.9599	13.4642	12.7426	12.2957	0.207495	0.473788	-0.0547027	0.433339	0.0818979	0.196266	0.304531	0.444873	0.119813	0.693884	0.241393	0.785475	1.28976
Met1013	10.98_319.0417m/z		319.042	7	30531.9	49382.7	41816.5	24736.6	47526.8	37004.7	53996	63561.3	43644.2	38049.9	47411.6	39453.8	71786.4	32779.2	53610	36818.4	14.898	15.5917	15.3518	14.5944	15.5365	15.1754	15.7206	15.9559	15.4135	15.2156	15.533	15.2679	16.1314	15.0005	15.7102	15.1681	0.693689	0.453756	-0.303672	0.638425	0.277392	0.822535	1.05783	0.515473	0.317577	0.634924	0.369848	1.23339	0.102465
Met1014	4.26_267.0064m/z		267.006	3	740.623	1056.94	1181.55	855.303	752.988	1058.72	1103.09	1264.81	1042.17	774.959	751.656	927.164	1397.11	620.01	905.952	1146.81	9.53259	10.0457	10.2065	9.74029	9.55648	10.0481	10.1073	10.3047	10.0254	9.59798	9.55393	9.85668	10.4482	9.27615	9.82329	10.1634	0.513082	0.67387	0.207698	0.0238882	0.515506	0.574738	0.772109	0.492776	0.0653819	0.0213348	0.324086	0.915635	-0.256447
Met1015	11.10_526.3231m/z		526.323	0	22279.7	47138.6	37232.4	31606.8	36548.8	25089.8	42207.2	49251.7	32990.2	29332.8	40262.3	31157.9	22448.4	25157.9	52993.4	23819.2	14.4434	15.5246	15.1843	14.9479	15.1575	14.6148	15.3652	15.5879	15.0097	14.8402	15.2971	14.9273	14.4543	14.6187	15.6935	14.5398	1.08118	0.740827	0.504505	0.714092	0.171368	0.921759	1.14444	0.566306	0.396786	0.853701	0.483865	0.01088	0.175281
Met1016	8.87_285.1347m/z		285.135	1	11955.8	5342.49	1382.31	2346.49	9799.37	6653.65	6380.74	3274.17	4598.48	1027.91	4846.51	6584.11	3907.21	5367.94	4530.17	4915.74	13.5454	12.3833	10.4329	11.1963	13.2585	12.6999	12.6395	11.6769	12.1669	10.0055	12.2427	12.6848	11.9319	12.3902	12.1453	12.2632	-1.16212	-3.11256	-2.34913	-0.286946	-0.845488	-0.905911	-1.86851	-1.37848	-3.53992	-1.30269	-0.860647	-1.6135	-1.15527
Met1017	14.36_632.2815m/z		632.282	1	7969.8	11163.3	12616.2	16841.2	8075.43	9743.98	9852.77	13322.3	10589.7	17254.3	8322.46	12192.6	8754.37	9981.91	8341.65	7744.04	12.9603	13.4465	13.623	14.0397	12.9793	13.2503	13.2663	13.7016	13.3704	14.0747	13.0228	13.5737	13.0958	13.2851	13.0261	12.9189	0.486152	0.662661	1.07938	0.0189958	0.289967	0.305985	0.741231	0.410047	1.11434	0.0624665	0.613385	0.135459	0.324772
Met1018	5.05_207.1242m/z		207.124	1	1715.75	2628.07	3477.1	3665.36	1550.3	2038.4	2331.17	2376.05	2377.27	2898.67	2860.73	2226.56	3456.25	1676.34	2550.25	2227.01	10.7446	11.3598	11.7637	11.8397	10.5983	10.9932	11.1868	11.2143	11.2151	11.5012	11.4822	11.1206	11.755	10.7111	11.3164	11.1209	0.61517	1.01905	1.09512	-0.146287	0.248599	0.442219	0.469729	0.470468	0.756553	0.737546	0.375983	1.01037	-0.0335225
Met1019	14.44_287.1593m/z		287.159	0	5059.03	1531.07	1455.86	933.753	3726.8	1412.5	2609.55	2884.45	2515.2	5406.44	3032.16	3373.47	1200.24	1744.55	306.614	2185.46	12.3046	10.5803	10.5077	9.8669	11.8637	10.464	11.3496	11.4941	11.2965	12.4005	11.5661	11.72	10.2291	10.7686	8.26028	11.0937	-1.72432	-1.79699	-2.43775	-0.440924	-1.84062	-0.955063	-0.810565	-1.00819	0.0958172	-0.738516	-0.584628	-2.07554	-1.536
Met102	15.74_214.1801m/z		214.18	0	99.9709	298.627	217.555	311.468	314.101	197.892	146.111	165.167	191.49	114.651	140.658	168.092	112.519	257.592	128.318	41.9	6.64344	8.2222	7.76524	8.28294	8.29509	7.62857	7.19092	7.36778	7.58113	6.84111	7.13605	7.39311	6.81403	8.00894	7.00358	5.38888	1.57876	1.1218	1.6395	1.65165	0.98513	0.547482	0.724342	0.937692	0.19767	0.492612	0.749673	0.170594	1.3655
Met1020	9.69_118.0650m/z		118.065	17	16023.7	10615.4	13676.6	16168.8	11975	15331.7	13597.6	11155.1	13503.3	11795.4	14029.8	18133	16516.2	9511.52	13870.3	17189.6	13.9679	13.3739	13.7394	13.9809	13.5477	13.9042	13.7311	13.4454	13.721	13.5259	13.7762	14.1463	14.0116	13.2155	13.7597	14.0692	-0.594055	-0.228504	0.0130033	-0.420181	-0.0636975	-0.236863	-0.522504	-0.246899	-0.441991	-0.191718	0.178409	0.0436691	-0.752463
Met1021	11.20_213.0870m/z		213.087	3	19811.2	10721.4	10812	22978.3	12482.6	10897.7	15953.3	14882.7	17551.2	12397	14940.6	16474.7	6521.49	12712.5	15634.6	23682.3	14.274	13.3882	13.4003	14.488	13.6076	13.4117	13.9616	13.8613	14.0993	13.5977	13.867	14.008	12.671	13.634	13.9325	14.5315	-0.885815	-0.873682	0.21396	-0.66639	-0.862289	-0.312455	-0.412678	-0.17474	-0.676327	-0.407073	-0.266058	-1.60304	-0.640065
Met1022	8.52_217.1547m/z		217.155	0	24040.6	3684.31	6706.06	15082.8	2665.19	6183.27	3489.95	4384.05	3327.52	9827.78	9034.62	6820.29	5922.4	2800.26	1021.29	12345.6	14.5532	11.8472	12.7113	13.8806	11.38	12.5942	11.769	12.098	11.7002	13.2627	13.1412	12.7356	12.532	11.4513	9.99618	13.5917	-2.706	-1.84193	-0.672567	-3.17316	-1.95903	-2.78419	-2.45514	-2.85295	-1.29053	-1.41194	-1.81757	-2.02122	-3.10184
Met1023	8.65_377.2161n	377.216	360.213	0	18066.1	2864.46	4450.5	11466.8	16219	16758.8	4793.81	11260.2	20900.1	10771.4	15783.8	28938.8	737.838	22482.4	6880.99	11209	14.141	11.484	12.1198	13.4852	13.9854	14.0326	12.227	13.4589	14.3512	13.3949	13.9462	14.8207	9.52716	14.4565	12.7484	13.4524	-2.65695	-2.02124	-0.65582	-0.155598	-0.108362	-1.91404	-0.682055	0.210227	-0.746076	-0.194841	0.679723	-4.61384	0.315513
Met1024	19.80_412.2731m/z		412.273	0	1152.03	2482.98	9834.64	16035	10364.9	8373.85	6915.09	12389.4	9850.9	5808.49	11935.4	13647	14890.6	5210.62	9012.91	15768.8	10.17	11.2779	13.2637	13.9689	13.3394	13.0317	12.7555	13.5968	13.266	12.5039	13.543	13.7363	13.8621	12.3472	13.1378	13.9448	1.10789	3.09369	3.79897	3.16945	2.86171	2.58557	3.42685	3.09607	2.33398	3.37299	3.56633	3.69215	2.17727
Met1025	16.53_385.1841m/z		385.184	3	6295.06	6211.35	5384.53	4538.59	5567.77	5035.95	5749.85	5855.92	4615.1	4569.84	5071.87	5167.82	7357.06	5711.79	6222.68	5734.99	12.62	12.6007	12.3946	12.148	12.4429	12.298	12.4893	12.5157	12.1721	12.1579	12.3083	12.3353	12.8449	12.4797	12.6033	12.4856	-0.0193143	-0.2254	-0.471977	-0.177121	-0.321957	-0.130696	-0.104326	-0.447858	-0.462076	-0.311702	-0.284665	0.224908	-0.140278
Met1026	12.47_329.6956m/z		329.696	0	3704.32	6745.7	13734.1	14024.8	6662.22	13271.8	6265.87	3711.85	12818.1	5941.68	10218	5364.1	2966.08	11562.8	14854.8	8378.86	11.855	12.7198	13.7455	13.7757	12.7018	13.6961	12.6133	11.8579	13.6459	12.5367	13.3188	12.3891	11.5343	13.4972	13.8586	13.0325	0.864761	1.89048	1.9207	0.846796	1.84109	0.758307	0.00293211	1.7909	0.681665	1.46384	0.534128	-0.320649	1.64221
Met1027	9.47_138.0549m/z		138.055	13	3690.06	2945.15	5755.12	7435.33	2820.72	4923.81	3754.31	3224.87	6858.03	3438.71	4515.53	6493.5	3121.85	4103.6	3280.04	7512.15	11.8494	11.5241	12.4906	12.8602	11.4618	12.2656	11.8743	11.655	12.7436	11.7477	12.1407	12.6648	11.6082	12.0027	11.6795	12.875	-0.325304	0.6412	1.01075	-0.387583	0.416128	0.0249017	-0.194403	0.894147	-0.10178	0.291251	0.815351	-0.241244	0.153244
Met1028	10.50_147.1127m/z		147.113	8	2398.8	3814.23	3048.79	4646.65	2630.96	3741.22	3416.56	3195.56	3821.95	2414.11	2558.95	2892.31	2351.63	3333.1	3531.5	4391.44	11.2281	11.8972	11.574	12.182	11.3614	11.8693	11.7383	11.6419	11.9001	11.2373	11.3213	11.498	11.1994	11.7026	11.7861	12.1005	0.669075	0.345922	0.953875	0.133276	0.641194	0.51023	0.413752	0.671992	0.0091748	0.0932371	0.269908	-0.0286558	0.474548
Met1029	9.57_476.2600m/z		476.26	1	7399.73	5852.87	10992.4	10347.2	6597.24	15928.1	7979.17	8242.66	9322.33	24168.5	14140.5	5968.31	7272.84	12029.7	7247.4	5089.52	12.8533	12.5149	13.4242	13.337	12.6876	13.9593	12.962	13.0089	13.1865	14.5608	13.7875	12.5431	12.8283	13.5543	12.8232	12.3133	-0.338326	0.570968	0.483695	-0.165609	1.10603	0.108767	0.155639	0.333219	1.70758	0.93429	-0.310149	-0.024952	0.701053
Met103	19.49_169.1223m/z		169.122	73	5566.98	4629.43	5998.03	5491.32	5864.82	5853.77	6191.59	7779.45	6915.15	7059.33	6371.88	7704.26	8063.71	5779.95	6741.43	8448.94	12.4427	12.1766	12.5503	12.4229	12.5179	12.5151	12.5961	12.9255	12.7555	12.7853	12.6375	12.9114	12.9772	12.4968	12.7188	13.0446	-0.266062	0.107593	-0.0197417	0.0751927	0.0724704	0.153415	0.482772	0.312866	0.342637	0.194823	0.468761	0.534548	0.0541625
Met1030	9.26_427.5451m/z		427.545	0	20978.4	35807.8	22066.5	9629.62	27903.4	20894.6	19468.6	33283.3	20823.5	12851.9	26303.6	20436.8	37118	21192.1	29179.6	18566	14.3566	15.128	14.4296	13.2333	14.7682	14.3508	14.2489	15.0225	14.3459	13.6497	14.683	14.3189	15.1798	14.3712	14.8327	14.1804	0.771369	0.0729551	-1.12335	0.411534	-0.00577637	-0.107759	0.665895	-0.0106951	-0.706924	0.326356	-0.037734	0.823212	0.0146241
Met1031	12.58_146.0269m/z		146.027	4	13159.2	18308.6	17330.7	15374.5	14528.1	16244.8	20980.7	20526.2	14569.8	16935.4	17335.4	16913.8	24192.4	11797.7	16844.1	15639.3	13.6838	14.1602	14.081	13.9082	13.8266	13.9877	14.3568	14.3252	13.8307	14.0478	14.0814	14.0459	14.5623	13.5262	14.04	13.9329	0.476451	0.39726	0.224464	0.142769	0.303909	0.672987	0.641395	0.146904	0.363971	0.397649	0.362131	0.878481	-0.157564
Met1032	19.81_177.1637m/z		177.164	16	1292.81	1219.31	2233.92	2288.19	1294.12	2398.86	1819.93	1529.25	2381.22	1967.03	1312.68	3198.63	1762.97	1285.49	2455.08	3249.47	10.3363	10.2519	11.1254	11.16	10.3378	11.2281	10.8297	10.5786	11.2175	10.9418	10.3583	11.6432	10.7838	10.3281	11.2616	11.666	-0.0844454	0.789062	0.823695	0.00145898	0.891837	0.49337	0.242306	0.881187	0.605508	0.0219966	1.30694	0.447493	-0.00819937
Met1033	9.93_442.5518m/z		442.552	0	165552	247981	165426	36907.9	158728	118441	200214	218229	166581	148560	165542	210683	214221	146362	217634	167792	17.3369	17.9199	17.3358	15.1716	17.2762	16.8538	17.6112	17.7355	17.3459	17.1807	17.3368	17.6847	17.7087	17.1592	17.7315	17.3563	0.582948	-0.00109683	-2.16528	-0.0607297	-0.48311	0.274257	0.398562	0.00894276	-0.156236	-8.87176e-05	0.34779	0.371815	-0.177742
Met1034	16.41_407.2794m/z		407.279	16	24334.5	14741.7	76586.5	168306	525559	42130.9	90951.2	114398	131957	31757	146855	50251.6	38247.9	109606	112696	119404	14.5707	13.8476	16.2248	17.3607	19.0035	15.3626	16.4728	16.8037	17.0097	14.9548	17.164	15.6169	15.2231	16.742	16.7821	16.8655	-0.7231	1.65409	2.79001	4.43278	0.791878	1.90209	2.23299	2.439	0.384076	2.59332	1.04617	0.652382	2.17126
Met1035	9.29_442.2654m/z		442.265	0	379761	881022	612405	474806	558379	496659	787742	477663	689868	802008	659012	414197	202197	518576	732713	406184	18.5347	19.7488	19.2241	18.857	19.0909	18.9219	19.5874	18.8656	19.396	19.6133	19.3299	18.66	17.6254	18.9842	19.4829	18.6318	1.21408	0.689393	0.322245	0.556152	0.387163	1.05263	0.330901	0.861228	1.07852	0.795213	0.125225	-0.909332	0.449462
Met1036	3.77_226.0170m/z		226.017	0	16790	27820.3	30259.1	23036.3	22475.7	24043.1	27613.2	30231	22613.9	25020.9	30404.1	21727.3	31164.6	18561.8	25867.2	19993.7	14.0353	14.7638	14.8851	14.4916	14.4561	14.5533	14.7531	14.8837	14.4649	14.6108	14.892	14.4072	14.9276	14.1801	14.6588	14.2873	0.728535	0.849767	0.456306	0.420762	0.518023	0.717759	0.848426	0.429605	0.575532	0.856667	0.37191	0.892306	0.144737
Met1037	11.20_403.1994m/z		403.199	5	95608.3	32846.1	55858.6	256544	86801.5	236172	154117	27192.2	166445	138666	184362	59447.2	93054.9	110849	49150	60431.1	16.5448	15.0034	15.7695	17.9688	16.4054	17.8495	17.2337	14.7309	17.3447	17.0813	17.4922	15.8593	16.5058	16.7582	15.5849	15.883	-1.54142	-0.775358	1.424	-0.139416	1.30463	0.688819	-1.81394	0.799841	0.536404	0.947333	-0.685528	-0.0390538	0.21339
Met1038	9.54_503.2523m/z		503.252	2	22369.9	64762	27528.1	30572.2	22849.1	26128.5	31131.2	29972.9	30099.7	30282	33660.4	30216.9	22371.3	23804.6	27159.4	28859.6	14.4493	15.9829	14.7486	14.8999	14.4798	14.6733	14.9261	14.8714	14.8775	14.8862	15.0388	14.8831	14.4494	14.5389	14.7292	14.8168	1.53359	0.299343	0.450659	0.0305748	0.224062	0.4768	0.422098	0.428186	0.4369	0.589491	0.433795	8.7212e-05	0.0896769
Met1039	16.33_254.1189m/z		254.119	10	2450.39	1353.42	3556.2	3942.72	6590.53	1422.2	2867.45	3143.08	3589.54	1475.9	3198.44	2029.34	1749.34	3762.95	2779.95	3559.15	11.2588	10.4024	11.7961	11.945	12.6862	10.4739	11.4856	11.618	11.8096	10.5274	11.6432	10.9868	10.7726	11.8776	11.4408	11.7973	-0.856405	0.537327	0.686181	1.42738	-0.784885	0.226757	0.359167	0.55079	-0.73142	0.384357	-0.271997	-0.486201	0.618854
Met104	11.76_376.2230m/z		376.223	4	300625	299709	547051	1.14273e+06	973930	446255	648529	1.2474e+06	152287	271415	272166	780052	424954	79814.4	428605	757040	18.1976	18.1932	19.0613	20.1241	19.8935	18.7675	19.3068	20.2505	17.2164	18.0501	18.0541	19.5732	18.6969	16.2844	18.7093	19.53	-0.00440643	0.863708	1.92644	1.69585	0.569902	1.1092	2.05289	-0.98117	-0.147464	-0.143483	1.3756	0.49934	-1.91325
Met1040	12.26_604.3448m/z		604.345	0	81401.8	150298	94944.3	89916	136542	105792	150431	138482	88130.9	137422	118854	82885.4	221705	76713.9	141605	66199.3	16.3128	17.1975	16.5348	16.4563	17.059	16.6909	17.1987	17.0793	16.4274	17.0683	16.8588	16.3388	17.7583	16.2272	17.1115	16.0145	0.884693	0.222021	0.143518	0.746212	0.378099	0.88597	0.766564	0.114588	0.755478	0.546057	0.0260572	1.44551	-0.085572
Met1041	14.60_123.1166m/z		123.117	31	1968.56	1564.07	1758.38	1575.37	1753.04	1867.37	1865.66	1708.69	1745.05	2184.49	1644.86	1749.33	2333.02	1737.58	1880.2	2027.4	10.9429	10.6111	10.78	10.6215	10.7756	10.8668	10.8655	10.7387	10.7691	11.0931	10.6837	10.7726	11.188	10.7629	10.8767	10.9854	-0.331842	-0.1629	-0.321455	-0.167281	-0.0761384	-0.0774544	-0.204251	-0.173876	0.150152	-0.259179	-0.170344	0.245053	-0.180069
Met1042	8.83_401.2037m/z		401.204	1	79036.9	201689	124311	93433.5	81557.4	118431	123434	123623	120736	78969.2	81115.9	90041.1	48412.8	90715.2	124365	99319.5	16.2702	17.6218	16.9236	16.5117	16.3155	16.8537	16.9134	16.9156	16.8815	16.269	16.3077	16.4583	15.5631	16.4691	16.9242	16.5998	1.35154	0.653361	0.241414	0.0452901	0.58345	0.643146	0.645348	0.611256	-0.00123645	0.0374581	0.188057	-0.707138	0.198817
Met1043	10.57_259.1077m/z		259.108	1	2732.37	4064.5	3590.79	1421.38	2396.36	2795.42	3732.46	3931.5	4024.97	2211.42	2643.43	3163.51	5189.95	3972.44	4066.9	2833.19	11.4159	11.9889	11.8101	10.4731	11.2266	11.4488	11.8659	11.9409	11.9748	11.1108	11.3682	11.6273	12.3415	11.9558	11.9897	11.4682	0.572925	0.394148	-0.942862	-0.189308	0.0329112	0.449974	0.524929	0.558825	-0.305177	-0.0477409	0.211372	0.925567	0.539872
Met1044	12.71_577.3458n	577.346	600.335	0	53808.3	135955	95442.9	135598	102908	117925	114697	89483.6	57222.8	122284	65067.6	80560.5	136085	100809	120410	77648.9	15.7155	17.0528	16.5423	17.049	16.651	16.8475	16.8075	16.4493	15.8043	16.8999	15.9897	16.2978	17.0541	16.6213	16.8776	16.2447	1.33723	0.826807	1.33343	0.935454	1.13197	1.09192	0.733793	0.0887603	1.18433	0.27411	0.582242	1.3386	0.905727
Met1045	10.22_724.3149m/z		724.315	3	189822	199612	66423	171825	120591	92063.6	174201	141327	130069	187152	80591.9	103718	50855.5	92262	127640	143463	17.5343	17.6068	16.0194	17.3906	16.8798	16.4903	17.4104	17.1087	16.9889	17.5139	16.2983	16.6623	15.6341	16.4934	16.9617	17.1303	0.072549	-1.51489	-0.143703	-0.654525	-1.04394	-0.123895	-0.425607	-0.54537	-0.0204334	-1.23594	-0.871975	-1.90017	-1.04084
Met1046	14.14_156.1148n	156.115	139.112	34	4164.3	3257.37	3475.33	2925.85	3539.1	3623.3	3582.88	3681.11	3273.19	4185.42	3216.52	3524.53	4500.45	3251.26	3762.21	3905.68	12.0239	11.6695	11.7629	11.5146	11.7892	11.8231	11.8069	11.8459	11.6765	12.0312	11.6513	11.7832	12.1359	11.6668	11.8774	11.9314	-0.354369	-0.260924	-0.509218	-0.23469	-0.20077	-0.216954	-0.177933	-0.347376	0.00729664	-0.372575	-0.240645	0.111995	-0.357078
Met1047	11.59_355.7080m/z		355.708	0	7618.4	19663.6	19288	6901.35	14702.7	26495	12311.3	15189.8	28449.9	7573.37	6812.57	28286.5	14011.8	6634.27	12616.6	31127.4	12.8953	14.2632	14.2354	12.7527	13.8438	14.6934	13.5877	13.8908	14.7961	12.8867	12.734	14.7878	13.7744	12.6957	13.623	14.9259	1.36797	1.34014	-0.14261	0.948516	1.79816	0.692423	0.995538	1.90086	-0.00855207	-0.161289	1.89255	0.879085	-0.19955
Met1048	12.16_98.0599m/z		98.0599	10	5914.94	8069.1	9350.42	7391.72	7031.07	7415.79	8863.64	10056.6	7909.45	6854.66	8669.27	7561.7	11001.4	5830.23	9329.89	8695.94	12.5301	12.9782	13.1908	12.8517	12.7795	12.8564	13.1137	13.2959	12.9494	12.7429	13.0817	12.8845	13.4254	12.5093	13.1876	13.0861	0.448043	0.660667	0.321547	0.24938	0.326236	0.583536	0.765706	0.419214	0.212722	0.551547	0.354347	0.895256	-0.0208115
Met1049	9.21_650.3209m/z		650.321	0	28157.4	53659.1	29829.4	15556.2	40776.8	30177.1	32980	46942.2	31928.7	20882.6	48433.1	28244.4	58619.5	29314.2	39876.1	24259.5	14.7812	15.7115	14.8644	13.9252	15.3155	14.8812	15.0093	15.5186	14.9626	14.35	15.5637	14.7857	15.8391	14.8393	15.2832	14.5663	0.93031	0.0832218	-0.856019	0.534234	0.0999423	0.228079	0.737372	0.181342	-0.431213	0.78248	0.004454	1.05787	0.0580871
Met105	9.99_144.0807m/z		144.081	9	11049.1	18213.3	22979.2	14131	13793.8	563370	13338.8	13667.9	23074.9	38174.7	18642.1	44752.1	21707.5	1.66084e+06	83154.4	63940.7	13.4316	14.1527	14.488	13.7866	13.7517	19.1037	13.7033	13.7385	14.494	15.2203	14.1863	15.4497	14.4059	20.6635	16.3435	15.9644	0.721069	1.05641	0.354939	0.320098	5.67209	0.271706	0.306872	1.0624	1.78869	0.754639	2.01803	0.974271	7.23184
Met1050	9.39_299.1005m/z		299.1	3	8201.7	16897.7	10619.3	15251.1	10526.2	6590.65	12142.9	13514.5	6917.58	9158.37	9966.03	7724.65	13363.3	11695.2	16887.8	8992.35	13.0017	14.0445	13.3744	13.8966	13.3617	12.6862	13.5678	13.7222	12.7561	13.1609	13.2828	12.9153	13.706	13.5136	14.0437	13.1345	1.04284	0.372696	0.894923	0.359992	-0.315501	0.566117	0.720509	-0.245654	0.159168	0.281096	-0.0864525	0.70428	0.511919
Met1051	10.29_528.2956m/z		528.296	5	20106	29455.6	16534.6	18584.5	31425.9	80258.1	24730.7	19036.1	24028.7	50006.3	32965.4	14859.5	26140.3	22213.8	27997.2	15735.7	14.2953	14.8463	14.0132	14.1818	14.9397	16.2924	14.594	14.2165	14.5525	15.6098	15.0087	13.8591	14.674	14.4392	14.773	13.9418	0.550918	-0.282134	-0.113523	0.64433	1.99702	0.298678	-0.0788828	0.257135	1.31449	0.71333	-0.43624	0.378651	0.14383
Met1052	8.36_431.2160m/z		431.216	3	1758.44	21904.9	43357.4	21416.9	2735.87	2155.07	4353.6	8456.69	13239	5562.06	13534.1	6164.75	5269.94	3209.35	12095.7	7395.34	10.7801	14.419	15.404	14.3865	11.4178	11.0735	12.088	13.0459	13.6925	12.4414	13.7243	12.5898	12.3636	11.6481	13.5622	12.8524	3.63889	4.62391	3.60638	0.637708	0.293441	1.30791	2.2658	2.91243	1.66133	2.94423	1.80975	1.58349	0.867987
Met1053	11.31_219.1129m/z		219.113	13	3177.25	5184.29	4673.42	4998.13	4976.05	4156.24	4242.39	4782.27	4363.25	5222.83	4090.06	4999.93	4175.78	4481.25	3800.66	3864.14	11.6336	12.3399	12.1903	12.2872	12.2808	12.0211	12.0507	12.2235	12.0912	12.3506	11.9979	12.2877	12.0278	12.1297	11.892	11.9159	0.706366	0.556699	0.653608	0.647221	0.387501	0.417097	0.589918	0.457625	0.717052	0.364342	0.65413	0.394268	0.496121
Met1054	11.20_279.1700m/z		279.17	1	141967	27628.9	42891.6	46288.2	46325.4	79120.9	37071.2	24068.2	23142.7	65388.3	78974.4	16337.2	45399.5	19184.9	18497.4	12822.3	17.1152	14.7539	15.3884	15.4984	15.4995	16.2718	15.178	14.5548	14.4983	15.9967	16.2691	13.9959	15.4704	14.2277	14.175	13.6464	-2.36131	-1.72679	-1.61684	-1.61568	-0.843427	-1.93719	-2.56036	-2.61693	-1.11845	-0.846102	-3.11932	-1.64481	-2.88752
Met1055	10.12_555.2778m/z		555.278	0	14878.1	16441.9	26888.1	31266.6	24868.8	56740	24177.7	18184.1	23267.5	27871.2	24958.6	13099.4	20468	20823.9	20911	15653	13.8609	14.0051	14.7147	14.9323	14.602	15.7921	14.5614	14.1504	14.506	14.7665	14.6073	13.6772	14.3211	14.346	14.352	13.9342	0.144192	0.85378	1.07143	0.741148	1.93118	0.70049	0.289488	0.645128	0.905588	0.746351	-0.183692	0.460183	0.485051
Met1056	9.10_486.2557m/z		486.256	1	55406.1	66774	169420	172149	81065.7	60659.4	80428.8	71574.7	84768.6	102614	145120	58892.8	53587	56906.2	78623.7	56400.7	15.7578	16.027	17.3702	17.3933	16.3068	15.8884	16.2954	16.1272	16.3712	16.6469	17.1469	15.8458	15.7096	15.7963	16.2627	15.7834	0.269241	1.61248	1.63555	0.549047	0.130687	0.537668	0.369405	0.613485	0.889104	1.38913	0.0880474	-0.0481611	0.0385406
Met1057	4.56_182.0271m/z		182.027	0	1643.12	2168.7	2292.87	1351.32	1748.49	1473.82	1639.15	2787.01	1882	1774.59	2866.25	1923.51	2711.5	1768.2	3108.35	1898.84	10.6822	11.0826	11.1629	10.4002	10.7719	10.5253	10.6787	11.4445	10.8781	10.7933	11.485	10.9095	11.4049	10.7881	11.6019	10.8909	0.400391	0.480719	-0.28207	0.0896727	-0.156874	-0.00348774	0.762279	0.195832	0.111044	0.802728	0.227307	0.722651	0.105845
Met1058	11.59_259.1111m/z		259.111	0	4652.45	6813.24	6345.2	4668.78	6122.1	6566.74	6214.99	7607.37	6563.44	6032.63	6976.8	5211.85	8541.68	4399.2	5590.58	5318	12.1838	12.7341	12.6314	12.1888	12.5798	12.681	12.6015	12.8932	12.6802	12.5586	12.7683	12.3476	13.0603	12.103	12.4488	12.3767	0.550349	0.447673	0.00505343	0.396036	0.497185	0.417759	0.709405	0.496461	0.374795	0.584573	0.163802	0.876527	-0.0807497
Met1059	8.91_344.1816m/z		344.182	0	570514	817460	1.02179e+06	1.06992e+06	696915	577896	931268	1.19913e+06	729237	1.02252e+06	996604	1.03741e+06	485814	861039	726536	1.19823e+06	19.1219	19.6408	19.9627	20.0291	19.4106	19.1405	19.8288	20.1936	19.476	19.9637	19.9267	19.9846	18.89	19.7157	19.4707	20.1925	0.518886	0.840766	0.907165	0.288719	0.0185471	0.706933	1.07166	0.354125	0.841787	0.804757	0.862648	-0.231859	0.593816
Met106	11.69_642.6910m/z		642.691	0	0	8257.96	1959.98	13861.4	26565.8	153045	0	27245.9	2361.28	33201.3	5481.32	9336.81	48736.1	35529.7	8177.92	0	0	13.0116	10.9366	13.7588	14.6973	17.2236	0	14.7338	11.2054	15.019	12.4203	13.1887	15.5727	15.1167	12.9975	0	13.0116	10.9366	13.7588	14.6973	17.2236	NP	14.7338	11.2054	15.019	12.4203	13.1887	15.5727	15.1167
Met1060	11.71_559.7916m/z		559.792	0	9499.7	4877.23	6491.93	15058	8489.61	6624.65	27929.3	5989.37	6650.31	12142.2	13470.9	6907.76	56720.4	8784.09	11294.6	10444.8	13.2137	12.2518	12.6644	13.8782	13.0515	12.6936	14.7695	12.5482	12.6992	13.5677	13.7176	12.754	15.7916	13.1007	13.4633	13.3505	-0.961819	-0.549235	0.664575	-0.162183	-0.520037	1.55582	-0.665478	-0.51446	0.354081	0.503893	-0.459664	2.57791	-0.112989
Met1061	11.15_386.1577m/z		386.158	2	4946.61	5683.82	12338	4792.91	5799.04	9716.66	6149.61	6308.68	13140.2	15391.4	4310.42	14194.6	8400.43	5653.47	5328.17	16746.6	12.2722	12.4726	13.5908	12.2267	12.5016	13.2462	12.5863	12.6231	13.6817	13.9098	12.0736	13.7931	13.0362	12.4649	12.3794	14.0316	0.200422	1.31859	-0.0455361	0.229375	0.974022	0.314056	0.350899	1.40948	1.63762	-0.19861	1.52083	0.764024	0.192697
Met1062	9.87_546.2750m/z		546.275	0	50598.1	38906.4	89281.3	34906	114683	43562.8	67393.7	121747	61973.8	93326.1	79220.8	63637.1	74579.8	70678.1	68377.6	55905	15.6268	15.2477	16.4461	15.0912	16.8073	15.4108	16.0403	16.8935	15.9194	16.51	16.2736	15.9576	16.1865	16.109	16.0612	15.7707	-0.379076	0.819276	-0.535608	1.1805	-0.215984	0.413531	1.26673	0.292576	0.883198	0.646798	0.330785	0.559702	0.482182
Met1063	4.03_212.0808n	212.081	195.078	0	23639.4	11571.2	5574.47	24671.7	14148.2	13920.8	11860.4	11071.2	10057.1	5893.15	24211.6	11213.2	11165.8	13176.3	11137	7397.68	14.5289	13.4983	12.4446	14.5906	13.7883	13.765	13.5339	13.4345	13.2959	12.5248	14.5634	13.4529	13.4468	13.6857	13.4431	12.8529	-1.03065	-2.08429	0.0616615	-0.740574	-0.76395	-0.995046	-1.09438	-1.23299	-2.00408	0.0345035	-1.07599	-1.0821	-0.843248
Met1064	8.65_430.2297m/z		430.23	2	44544.3	95901.9	77010	65167.9	57135.3	43419.3	64037.8	56848.7	73917.5	31500.1	44460.3	73294.3	18002.9	38020.5	61859.9	52536.4	15.443	16.5493	16.2328	15.9919	15.8021	15.406	15.9666	15.7948	16.1736	14.9431	15.4402	16.1614	14.1359	15.2145	15.9167	15.681	1.10632	0.789804	0.54892	0.359141	-0.0369049	0.523682	0.351887	0.730675	-0.499883	-0.00272352	0.718459	-1.30701	-0.228466
Met1065	12.07_266.1222m/z		266.122	2	8598.2	9184.81	7079.72	9632.1	6503.37	7341.11	8875.02	7704.07	11543	6856.54	9769.46	8363.14	5185.4	9107.97	6256.22	11030	13.0698	13.165	12.7895	13.2336	12.667	12.8418	13.1155	12.9114	13.4947	12.7433	13.2541	13.0298	12.3402	13.1529	12.6111	13.4291	0.0952136	-0.280343	0.163815	-0.402849	-0.228036	0.0457153	-0.158415	0.424914	-0.326556	0.184243	-0.0399904	-0.729579	0.0830946
Met1066	11.52_602.3599m/z		602.36	2	20931.8	17749	29369	7651.64	33393	29254.1	19385.6	21841.8	20601	36028.2	34717.9	29146.4	25934.8	25892.8	24162.8	15168	14.3534	14.1155	14.842	12.9016	15.0273	14.8364	14.2427	14.4148	14.3304	15.1368	15.0834	14.831	14.6626	14.6603	14.5605	13.8887	-0.237955	0.488602	-1.45185	0.673851	0.482946	-0.11071	0.0613962	-0.0229812	0.783432	0.729987	0.477626	0.309195	0.306859
Met1067	10.43_314.1722m/z		314.172	8	51098.5	113373	90764.9	51462.2	68575.8	63188.7	87493.2	95647.4	59644.3	62619	69061.5	54414.2	114045	52730.5	92998	55265.9	15.641	16.7907	16.4698	15.6512	16.0654	15.9474	16.4169	16.5454	15.8641	15.9343	16.0756	15.7317	16.7992	15.6864	16.5049	15.7541	1.14972	0.828853	0.0102325	0.424418	0.306385	0.77589	0.904444	0.223102	0.293319	0.434599	0.0907021	1.15824	0.0453559
Met1068	9.39_244.1293m/z		244.129	4	809230	895330	950875	983567	749607	568028	871865	976604	888966	768074	785698	843181	407405	634874	847853	920796	19.6262	19.7721	19.8589	19.9077	19.5158	19.1156	19.7337	19.8974	19.7618	19.5509	19.5836	19.6855	18.6361	19.2761	19.6935	19.8125	0.145871	0.232706	0.281474	-0.110415	-0.510587	0.107556	0.271224	0.135579	-0.075304	-0.0425751	0.0592926	-0.990084	-0.350078
Met1069	10.03_341.1830m/z		341.183	0	29104.7	38887.9	48829.9	41303.7	36903.7	27425.7	36696.6	43209.3	37260.7	53745.5	39663.9	44290.9	20589.3	34320.9	42875.4	42654.1	14.829	15.247	15.5755	15.334	15.1715	14.7432	15.1634	15.3991	15.1854	15.7139	15.2755	15.4347	14.3296	15.0668	15.3879	15.3804	0.418069	0.746513	0.505018	0.342512	-0.0857248	0.334394	0.570091	0.356404	0.884892	0.446576	0.605759	-0.499358	0.237835
Met107	11.71_298.1638m/z		298.164	2	0	7494.64	4191.43	312.395	3612.51	888.715	3929.88	6710.16	2114.57	474.665	356.733	2699.72	2839.45	92.12	2014.31	1761.14	0	12.8716	12.0332	8.28723	11.8188	9.79558	11.9403	12.7121	11.0461	8.89076	8.4787	11.3986	11.4714	6.52544	10.9761	10.7823	12.8716	12.0332	8.28723	11.8188	9.79558	11.9403	12.7121	11.0461	8.89076	8.4787	11.3986	11.4714	6.52544
Met1070	13.98_512.2761m/z		512.276	0	9381.4	13918.1	9641.79	3608.18	11658.3	11100.4	10964.1	11418.5	9480.12	12962.2	11313.5	10258.4	15850.1	57183.4	7206.49	6902.25	13.1956	13.7647	13.2351	11.8171	13.5091	13.4383	13.4205	13.4791	13.2107	13.662	13.4658	13.3245	13.9522	15.8033	12.8151	12.7529	0.569083	0.0394973	-1.37853	0.313478	0.24274	0.224906	0.283497	0.015102	0.466435	0.270167	0.128924	0.756619	2.60772
Met1071	12.47_455.2506m/z		455.251	0	9018.5	10744.1	15984.4	13155.9	13680.3	13025.4	7724.12	12699.6	10807	7784.08	11011	14767.9	9356.02	12741.7	14430.1	17004.7	13.1387	13.3913	13.9644	13.6834	13.7398	13.669	12.9152	13.6325	13.3997	12.9263	13.4267	13.8502	13.1917	13.6373	13.8168	14.0536	0.252581	0.825703	0.54475	0.601142	0.530374	-0.223517	0.493826	0.261007	-0.212361	0.287985	0.711506	0.0530079	0.498597
Met1072	20.12_257.2265m/z		257.226	7	916.412	44.8203	432.469	808.684	130.034	550.908	253.989	184.046	743.443	510.323	402.509	687.301	230.83	559.597	246.476	1142.07	9.83985	5.48608	8.75645	9.65943	7.02275	9.10567	7.98862	7.52392	9.53808	8.99527	8.65288	9.4248	7.85068	9.12824	7.9453	10.1574	-4.35377	-1.0834	-0.180421	-2.81711	-0.734185	-1.85123	-2.31593	-0.301774	-0.844588	-1.18698	-0.415055	-1.98917	-0.711608
Met1073	13.42_809.9741m/z		809.974	0	24572.3	75009.3	53360.2	88073.4	78632.5	108313	73506.3	54965.1	44572.6	86482.8	168760	60335.9	93327.6	58814.8	55317	57640.1	14.5847	16.1948	15.7035	16.4264	16.2628	16.7249	16.1656	15.7462	15.4439	16.4001	17.3646	15.8807	16.51	15.8439	15.7554	15.8148	1.61004	1.11873	1.84167	1.67809	2.14011	1.58084	1.16148	0.859123	1.81538	2.77987	1.29598	1.92527	1.25915
Met1074	4.26_348.9886m/z		348.989	2	3421.15	4198.46	4170.05	3052.12	3978.59	4341.56	4598.43	4992.89	4246.59	3415.51	3264.36	4254.44	6241.07	3831.53	4464.01	4941.62	11.7403	12.0356	12.0258	11.5756	11.958	12.084	12.1669	12.2857	12.0521	11.7379	11.6726	12.0548	12.6076	11.9037	12.1241	12.2708	0.295379	0.285583	-0.164672	0.217775	0.343732	0.42666	0.545394	0.311823	-0.00238036	-0.0676819	0.314488	0.867311	0.163439
Met1075	19.96_151.1116m/z		151.112	102	1821.14	1491.55	1686.1	1636.85	1554.36	1917.3	1888.74	1912.38	1968.27	1787.4	1535.77	2268.72	2220.7	1599.88	1845.66	2481.79	10.8306	10.5426	10.7195	10.6767	10.6021	10.9049	10.8832	10.9012	10.9427	10.8036	10.5847	11.1477	11.1168	10.6437	10.8499	11.2772	-0.288031	-0.111155	-0.15392	-0.228522	0.0742319	0.0525788	0.0705235	0.112079	-0.0269807	-0.245881	0.317032	0.28617	-0.186886
Met1076	11.69_409.2811m/z		409.281	1	9730.48	24499.6	11890.1	7881.52	6648.62	6653.65	20749.1	19704.1	11419.8	5776.53	16889.3	9064.3	6657.01	5889.57	12272.8	8229.72	13.2483	14.5805	13.5375	12.9443	12.6988	12.6999	14.3408	14.2662	13.4792	12.496	14.0438	13.146	12.7007	12.5239	13.5832	13.0066	1.33218	0.289179	-0.304037	-0.549457	-0.548364	1.09246	1.01792	0.230954	-0.752308	0.79553	-0.102314	-0.547636	-0.724349
Met1077	9.29_690.3385m/z		690.338	0	38336.6	21277.9	36180.5	80646.2	29974.4	86480.3	29524.4	34584.3	38389.9	101383	70476.9	37938.3	19671.7	57259.4	42062.6	31190.6	15.2264	14.3771	15.1429	16.2993	14.8714	16.4001	14.8496	15.0778	15.2284	16.6295	16.1049	15.2114	14.2638	15.8052	15.3602	14.9288	-0.849366	-0.0835108	1.07289	-0.354989	1.17365	-0.376816	-0.148605	0.00200405	1.40303	0.878427	-0.0150668	-0.962599	0.57879
Met1078	10.83_445.3152n	445.315	484.278	0	21854.9	46560.5	22867	27289.9	20957.8	19670.7	74141.8	24240.5	18518.6	24408.1	29916.5	20087.9	29583.3	20372.5	24871.8	23705.9	14.4157	15.5068	14.481	14.7361	14.3552	14.2638	16.178	14.5651	14.1767	14.5751	14.8687	14.294	14.8525	14.3143	14.6022	14.533	1.09115	0.0653068	0.32041	-0.0604738	-0.15191	1.76233	0.14946	-0.238982	0.159404	0.452984	-0.121633	0.436826	-0.101336
Met1079	9.29_220.1181m/z		220.118	2	6372.8	11765.2	7276.85	7265.84	7822.86	7873.16	11092.5	13780.2	7793.01	12550.3	11124.1	7666.18	10261.7	4062.19	3080.89	6763.91	12.6377	13.5222	12.8291	12.8269	12.9335	12.9427	13.4373	13.7503	12.928	13.6154	13.4414	12.9043	13.325	11.988	11.5891	12.7236	0.884532	0.191387	0.189202	0.295768	0.305015	0.799585	1.1126	0.290253	0.977724	0.803686	0.26658	0.687266	-0.649669
Met108	13.62_434.2626m/z		434.263	1	7801.81	23074.7	17484.3	9728.99	21194.9	22530.7	16084.9	20033.7	17825.4	33431.8	12465.6	22836.4	15101.5	27515	19344.1	21345.8	12.9296	14.494	14.0938	13.2481	14.3714	14.4596	13.9734	14.2901	14.1216	15.0289	13.6057	14.479	13.8824	14.7479	14.2396	14.3817	1.56443	1.16418	0.318481	1.44184	1.53001	1.04383	1.36055	1.19205	2.09934	0.676072	1.54945	0.952815	1.81834
Met1080	4.26_79.5097m/z		79.5097	0	343.202	403.412	439.503	350.042	368.159	410.902	467.536	488.43	395.673	339.36	370.397	384.421	561.53	353.591	410.561	497.645	8.42292	8.65611	8.77973	8.45138	8.52418	8.68265	8.86893	8.93201	8.62817	8.40667	8.53293	8.58654	9.13322	8.46594	8.68145	8.95897	0.233195	0.356815	0.0284691	0.101269	0.259734	0.446018	0.509093	0.205251	-0.0162449	0.110014	0.163629	0.710303	0.0430203
Met1081	12.11_148.0755m/z		148.076	24	1860.02	2927.77	2696.95	1713.92	2095.28	1394.04	1980.14	2495.56	1789.31	1551.92	2135.38	1662.78	3144.94	2072.75	4783.41	1649	10.8611	11.5156	11.3971	10.7431	11.0329	10.4451	10.9514	11.2851	10.8052	10.5998	11.0603	10.6994	11.6188	11.0173	12.2238	10.6874	0.654484	0.536011	-0.118016	0.171827	-0.416047	0.0902802	0.424042	-0.0559159	-0.261266	0.199173	-0.161722	0.757711	0.156229
Met1082	17.35_426.3214m/z		426.321	0	210498	127236	306898	292328	213143	298177	151818	150769	252583	257603	250769	393387	283736	265618	189062	401532	17.6834	16.9571	18.2274	18.1572	17.7015	18.1858	17.212	17.202	17.9464	17.9748	17.936	18.5856	18.1142	18.019	17.5285	18.6152	-0.726304	0.543951	0.473776	0.018015	0.50236	-0.47147	-0.481469	0.262946	0.291339	0.252549	0.902141	0.430741	0.335541
Met1083	10.17_213.1598m/z		213.16	2	178443	53369.2	101269	182553	62988.3	86726.5	71967	69558.1	60278.8	106920	96676.1	143725	58608	92553.5	64091.1	142525	17.4451	15.7037	16.6278	17.478	15.9428	16.4042	16.135	16.0859	15.8794	16.7062	16.5609	17.133	15.8388	16.498	15.9678	17.1209	-1.74138	-0.81727	0.0328558	-1.5023	-1.04092	-1.31005	-1.35917	-1.56574	-0.738934	-0.884229	-0.312147	-1.60629	-0.947102
Met1084	12.86_114.0732m/z		114.073	1	11971.7	11466	9864.77	8207.86	11829.9	10283.3	11045.5	11654.8	10319.4	9201.97	10379.8	10773	13237.2	11905.2	11978	12437.6	13.5473	13.4851	13.2681	13.0028	13.5301	13.328	13.4312	13.5086	13.3331	13.1677	13.3415	13.3951	13.6923	13.5393	13.5481	13.6024	-0.0622632	-0.279272	-0.54455	-0.0171919	-0.219329	-0.11617	-0.0387049	-0.214272	-0.379614	-0.20585	-0.152212	0.144968	-0.00803942
Met1085	5.27_260.1605m/z		260.161	0	24097.3	657.298	4157.96	15352.4	903.148	5055.69	780.737	611.412	4012.76	1504.7	5188.79	3030.27	1957.86	1678.37	578.418	4006.01	14.5566	9.3604	12.0217	13.9062	9.81882	12.3037	9.60869	9.256	11.9704	10.5553	12.3412	11.5652	10.9351	10.7128	9.17597	11.968	-5.19618	-2.53492	-0.650402	-4.73776	-2.25289	-4.94789	-5.30058	-2.5862	-4.00132	-2.2154	-2.99135	-3.62152	-3.84374
Met1086	10.50_232.0882n	232.088	233.095	1	69689.6	45112.2	73986.1	163191	50929.2	68846.9	59728.8	59786.4	73740.1	70688.1	61661.7	60378.3	44553	85666	83302.8	96650.3	16.0887	15.4612	16.175	17.3162	15.6362	16.0711	15.8661	15.8675	16.1702	16.1092	15.9121	15.8817	15.4432	16.3864	16.3461	16.5605	-0.627427	0.0863108	1.22754	-0.452451	-0.0175509	-0.222517	-0.221125	0.081506	0.0205246	-0.176568	-0.206914	-0.64542	0.29778
Met1087	11.71_215.1390m/z		215.139	6	94286.6	86261.7	139801	146403	122521	127670	102456	146542	115475	130400	131261	118418	105583	91897.9	140757	126634	16.5248	16.3964	17.093	17.1596	16.9027	16.9621	16.6446	17.161	16.8172	16.9926	17.0021	16.8535	16.688	16.4877	17.1028	16.9503	-0.128333	0.568245	0.634817	0.377901	0.437292	0.119883	0.636191	0.292456	0.467821	0.477311	0.328764	0.163253	-0.0370215
Met1088	10.43_514.2867m/z		514.287	3	152354	368758	238377	140236	180202	169664	187675	286243	168371	69060.4	74200.7	145658	192605	64082.5	214681	141443	17.2171	18.4923	17.8629	17.0975	17.4593	17.3723	17.5179	18.1269	17.3613	16.0756	16.1791	17.1522	17.5553	15.9676	17.7118	17.1099	1.27525	0.645817	-0.119575	0.242188	0.155249	0.300808	0.909812	0.144217	-1.1415	-1.03792	-0.0648442	0.33822	-1.24943
Met1089	8.71_159.0765m/z		159.076	6	2097.22	2379.95	2221.11	6706.91	1782.84	1838.47	2441.74	1953.31	2328.07	2231.12	2655.18	2832.33	1740.24	1547.66	1684	2809.97	11.0343	11.2167	11.1171	12.7114	10.8	10.8443	11.2537	10.9317	11.1849	11.1236	11.3746	11.4678	10.7651	10.5959	10.7177	11.4563	0.182451	0.0828011	1.67717	-0.234301	-0.189971	0.219429	-0.102558	0.150656	0.0892904	0.340327	0.433508	-0.269195	-0.438388
Met109	13.98_595.0098n	595.01	578.007	1	0	17273.9	2661.35	1978.22	8134.21	7178.22	8704.92	8759.75	1221.95	3287.78	2159.39	3434.26	10643.2	2031.29	1828	1643.61	0	14.0763	11.3779	10.95	12.9898	12.8094	13.0876	13.0967	10.255	11.6829	11.0764	11.7458	13.3776	10.9882	10.8361	10.6826	14.0763	11.3779	10.95	12.9898	12.8094	13.0876	13.0967	10.255	11.6829	11.0764	11.7458	13.3776	10.9882
Met1090	6.21_361.1721m/z		361.172	0	30447.5	3301.51	28205.6	43751.9	10244.2	13824.2	12246.9	12539.2	25756.7	30823.5	24532.7	33170.9	11606.5	11083.3	11708.3	33541.6	14.894	11.6889	14.7837	15.4171	13.3225	13.7549	13.5801	13.6142	14.6527	14.9117	14.5824	15.0176	13.5026	13.4361	13.5152	15.0337	-3.20513	-0.110343	0.523021	-1.57151	-1.13913	-1.31391	-1.27988	-0.241378	0.0177061	-0.31162	0.123596	-1.39139	-1.45794
Met1091	10.03_352.7264m/z		352.726	0	23395.7	239.144	2291.84	9961.06	3513.92	4095.17	4652.54	3519.73	14692.6	276.938	5083.11	10163.5	2131.63	4983.69	4822.42	8028.45	14.514	7.90173	11.1623	13.2821	11.7789	11.9997	12.1838	11.7812	13.8428	8.11342	12.3115	13.3111	11.0577	12.283	12.2355	12.9709	-6.61222	-3.35166	-1.23187	-2.73509	-2.51425	-2.33015	-2.73271	-0.671155	-6.40053	-2.20246	-1.20284	-3.45621	-2.23095
Met1092	14.22_479.2883n	479.288	462.285	1	28625.4	240.696	14658.8	13798.6	8521.2	7041.07	11817.2	11555	18643.4	9603.99	21596.4	22182.7	8050.75	66213.4	3696	10688.3	14.805	7.91107	13.8395	13.7522	13.0568	12.7816	13.5286	13.4962	14.1864	13.2294	14.3985	14.4371	12.9749	16.0148	11.8517	13.3838	-6.89394	-0.965533	-1.05277	-1.74817	-2.02343	-1.27641	-1.30878	-0.618631	-1.57559	-0.406505	-0.367861	-1.8301	1.20983
Met1093	11.15_403.7018m/z		403.702	0	43639.4	9849.54	21080.4	102781	35429.2	91302.9	57744.1	13256.1	64813.2	52653.1	66730.2	23829.3	31883	42819.2	17497.4	24044.4	15.4133	13.2658	14.3636	16.6492	15.1127	16.4784	15.8174	13.6944	15.984	15.6842	16.0261	14.5404	14.9605	15.386	14.0949	14.5534	-2.1475	-1.04973	1.23587	-0.300693	1.06503	0.404041	-1.71897	0.570656	0.270887	0.612707	-0.872895	-0.452842	-0.027373
Met1094	9.03_501.2669m/z		501.267	1	170566	396053	341847	334089	173491	187365	225940	247630	246510	321665	291892	249116	162693	212725	209695	232790	17.38	18.5953	18.383	18.3499	17.4045	17.5155	17.7856	17.9178	17.9113	18.2952	18.1551	17.9265	17.3118	17.6986	17.6779	17.8287	1.21536	1.00302	0.969901	0.0245254	0.135519	0.405608	0.537854	0.531317	0.915229	0.775104	0.546485	-0.0681796	0.318657
Met1095	10.88_185.1284m/z		185.128	1	27247.5	41422.5	26720.2	21880.8	30023.5	23015	28990.9	31572	27110.6	25581.3	24679	30955.9	38971.2	29641.3	35370.5	28032.6	14.7338	15.3381	14.7056	14.4174	14.8738	14.4903	14.8233	14.9464	14.7266	14.6428	14.591	14.9179	15.2501	14.8553	15.1103	14.7748	0.604293	-0.0281925	-0.316454	0.13997	-0.243549	0.0894786	0.212521	-0.00726316	-0.0910321	-0.142838	0.184091	0.516287	0.121484
Met1096	11.81_349.5111m/z		349.511	0	5100.34	9662.08	8477.94	8723.26	7118.07	6330.34	6662.83	14563.4	4467.33	4075.03	3945.25	7982	4916.67	3037.81	2246.48	9035.11	12.3164	13.2381	13.0495	13.0907	12.7973	12.6281	12.7019	13.8301	12.1252	11.9926	11.9459	12.9625	12.2635	11.5688	11.1334	13.1413	0.921741	0.733121	0.774274	0.480894	0.31169	0.385542	1.51368	-0.19118	-0.323782	-0.370475	0.646158	-0.05291	-0.747562
Met1097	4.96_129.1022m/z		129.102	10	8004.24	5810.29	10446.2	9270.6	7340.17	3984.7	8312.83	9868.69	6545.15	10562.1	10014.8	10229.7	3400.08	3221.91	8008.42	8977.9	12.9665	12.5044	13.3507	13.1784	12.8416	11.9603	13.0211	13.2686	12.6762	13.3666	13.2898	13.3205	11.7314	11.6537	12.9673	13.1322	-0.462155	0.384144	0.211899	-0.124951	-1.00629	0.0545754	0.302095	-0.290338	0.400062	0.323299	0.353923	-1.2352	-1.31285
Met1098	20.64_207.0175m/z		207.018	1	10582.6	9997.35	9633.27	7860.52	9120.56	9002.7	9815.18	10677	8783.05	8084.15	10247.1	9428.54	11589.2	10415.1	10544.4	9657.16	13.3694	13.2873	13.2338	12.9404	13.1549	13.1361	13.2608	13.3822	13.1005	12.9809	13.3229	13.2028	13.5005	13.3464	13.3642	13.2374	-0.0820824	-0.135603	-0.429002	-0.214506	-0.233271	-0.108614	0.012803	-0.268906	-0.388532	-0.0464899	-0.166594	0.131077	-0.0230237
Met1099	9.75_425.2151m/z		425.215	5	3167.43	11663.8	39034.4	93320.4	21539.9	81380.3	8468.76	13453.7	9515.11	21595.5	13242.2	11219.4	9532.41	11814.4	15539.9	6796.45	11.6291	13.5098	15.2525	16.5099	14.3947	16.3124	13.0479	13.7157	13.216	14.3984	13.6929	13.4537	13.2186	13.5283	13.9237	12.7306	1.88066	3.62336	4.88081	2.76563	4.6833	1.41884	2.08662	1.58691	2.76935	2.06377	1.82461	1.58953	1.89916
Met11	10.93_603.3649m/z		603.365	2	61.2531	149579	1936.35	890.849	805.358	520.288	173793	2308.22	1110.6	785.445	845.368	419.965	203484	286.643	630.28	815.778	5.93671	17.1905	10.9191	9.79904	9.65349	9.02317	17.407	11.1726	10.1171	9.61737	9.72344	8.71413	17.6346	8.16311	9.29985	9.67203	11.2538	4.98241	3.86233	3.71677	3.08645	11.4703	5.23586	4.18041	3.68065	3.78672	2.77741	11.6978	2.2264
Met110	11.97_709.9077m/z		709.908	0	0	7537.88	11148.2	10392.4	13905.6	16807.8	7464	10629	2855.15	43034.4	3870.75	9353.74	9730.99	32680	10404.8	5625.6	0	12.8799	13.4445	13.3432	13.7634	14.0368	12.8657	13.3757	11.4794	15.3932	11.9184	13.1913	13.2484	14.9961	13.345	12.4578	12.8799	13.4445	13.3432	13.7634	14.0368	12.8657	13.3757	11.4794	15.3932	11.9184	13.1913	13.2484	14.9961
Met1100	10.03_292.1293m/z		292.129	2	19877.5	770.809	7556.9	7958.99	7288.61	5128.51	10696.7	4135.3	6559.17	11041.8	31119.9	4244.91	3030.98	1596.28	1867.44	6858	14.2788	9.59023	12.8836	12.9584	12.8314	12.3243	13.3849	12.0138	12.6793	13.4307	14.9256	12.0515	11.5656	10.6405	10.8668	12.7436	-4.68861	-1.39527	-1.32048	-1.44742	-1.95452	-0.89397	-2.26507	-1.59955	-0.848159	0.646707	-2.22733	-2.71328	-3.63835
Met1101	13.27_502.3009m/z		502.301	1	17833.4	30937.4	25090	15431	35622.9	85328.2	29162.5	25409.5	36874.2	23691.9	32172.3	33151.3	37209.6	30475.1	31426.7	25208.5	14.1223	14.9171	14.6148	13.9135	15.1205	16.3807	14.8318	14.6331	15.1703	14.5321	14.9735	15.0168	15.1834	14.8953	14.9397	14.6216	0.794773	0.49253	-0.208745	0.998227	2.25844	0.709534	0.51079	1.04803	0.409815	0.85124	0.894485	1.06109	0.773051
Met1102	9.10_245.1144m/z		245.114	8	92426.1	155122	123359	109514	90492.7	54903.5	103558	117022	109652	82415.4	99315.5	91560.7	143595	67620.3	111733	106191	16.496	17.243	16.9125	16.7408	16.4655	15.7446	16.6601	16.8364	16.7426	16.3306	16.5997	16.4824	17.1316	16.0452	16.7697	16.6963	0.747026	0.416491	0.244738	-0.0304998	-0.751403	0.164071	0.340403	0.246556	-0.165387	0.103717	-0.0135726	0.635635	-0.450845
Met1103	9.03_189.0871m/z		189.087	3	1043.86	1497.8	4967.89	1145.23	1228.84	1275.43	1316.72	1656.38	2126.08	2201.94	2839.97	1724.75	759.481	1454.52	1548.62	1561.76	10.0277	10.5486	12.2784	10.1614	10.2631	10.3168	10.3627	10.6938	11.054	11.1046	11.4717	10.7522	9.56887	10.5063	10.5968	10.609	0.520912	2.2507	0.1337	0.235363	0.289047	0.335011	0.666103	1.02627	1.07684	1.44394	0.724457	-0.458845	0.478614
Met1104	13.67_487.2546m/z		487.255	3	6817.14	20649.5	7066.08	7920.74	20780.2	12052.9	10774.9	18140.2	5795.62	16592.1	20358.5	7659.32	14091.4	11148.3	20418.7	2872.49	12.735	14.3338	12.7867	12.9514	14.3429	13.5571	13.3954	14.1469	12.5007	14.0182	14.3133	12.903	13.7825	13.4445	14.3176	11.4881	1.59887	0.0517446	0.216469	1.60797	0.822142	0.66044	1.41195	-0.234203	1.28326	1.57839	0.16805	1.04758	0.709588
Met1105	10.22_449.2399m/z		449.24	1	44345.4	20858.8	20183.5	42533.2	27499.9	26499.7	21197.4	27929.4	43513.1	27673.1	27793.5	37800.9	10609	34686.5	10312.1	38149.4	15.4365	14.3484	14.3009	15.3763	14.7471	14.6937	14.3716	14.7695	15.4092	14.7562	14.7625	15.2061	13.373	15.0821	13.332	15.2194	-1.08813	-1.1356	-0.0601925	-0.689355	-0.742806	-1.0649	-0.667001	-0.0273329	-0.680301	-0.674035	-0.230363	-2.0635	-0.354411
Met1106	4.19_146.0269m/z		146.027	4	2934.46	3579.83	3835.67	3591.91	3000.27	4151.25	3784.66	4335.85	4194.11	3992.2	3182.18	3925.89	5625.73	3103.8	3451.97	4499.41	11.5189	11.8057	11.9053	11.8105	11.5509	12.0193	11.8859	12.0821	12.0341	11.963	11.6358	11.9388	12.4578	11.5998	11.7532	12.1355	0.286795	0.386384	0.291656	0.0319984	0.500451	0.36707	0.563221	0.51527	0.444091	0.116919	0.419924	0.938945	0.0809408
Met1107	6.52_217.0644m/z		217.064	8	1095.58	2564.52	2871.85	1297.15	1553.74	1777.29	1946.08	2435.49	2295.87	2233.58	2440.01	1716.98	2773.19	1297.83	1700.51	1457.17	10.0975	11.3245	11.4878	10.3411	10.6015	10.7955	10.9264	11.25	11.1648	11.1251	11.2527	10.7457	11.4373	10.3419	10.7317	10.509	1.227	1.39029	0.24365	0.504051	0.69798	0.828876	1.15251	1.06734	1.02766	1.15519	0.648176	1.33985	0.244402
Met1108	13.76_752.4391m/z		752.439	1	3434.95	6601.94	6622.73	120044	44383.2	125385	3183.57	6367.71	2813.99	2718.99	153221	4988.1	128495	6827.34	9455.89	2974.65	11.7461	12.6887	12.6932	16.8732	15.4377	16.936	11.6364	12.6366	11.4584	11.4089	17.2253	12.2843	16.9714	12.7371	13.207	11.5385	0.9426	0.947135	5.12713	3.69165	5.18992	-0.109648	0.890482	-0.287673	-0.337222	5.47918	0.538198	5.22528	0.991033
Met1109	10.93_609.3090n	609.309	648.272	0	18990.1	29673.6	13940.4	15890.2	23274.3	8394.45	29098	23416	22100.4	6226.53	13654.7	24977	25018.4	15550.6	26520.4	19578.2	14.213	14.8569	13.767	13.9559	14.5064	13.0352	14.8286	14.5152	14.4318	12.6042	13.7371	14.6083	14.6107	13.9247	14.6948	14.257	0.643935	-0.445973	-0.257109	0.29349	-1.17774	0.615674	0.302247	0.218826	-1.60875	-0.475854	0.395355	0.397741	-0.288275
Met111	3.60_88.1119m/z		88.1119	3	28.5669	46.635	0	112.618	1992.28	27.6431	1595.52	110.487	290.557	3.32777	903.478	8.65928	16.8499	2129.6	381.632	2.87087	4.83627	5.54334	0	6.81529	10.9602	4.78885	10.6398	6.78773	8.18268	1.73455	9.81935	3.11425	4.07467	11.0564	8.57604	1.52149	0.707066	-4.83627	1.97902	6.12393	-0.0474281	5.80354	1.95146	3.3464	-3.10172	4.98307	-1.72203	-0.761605	6.2201
Met1110	10.93_423.2257m/z		423.226	1	13817.8	23567.4	13242.7	20302.1	12574.7	53682.7	26146.7	16925.1	18276.2	13488.1	16954.5	16118.3	9417.78	17133.6	20890.7	19429	13.7542	14.5245	13.6929	14.3093	13.6182	15.7122	14.6743	14.0469	14.1577	13.7194	14.0494	13.9764	13.2012	14.0645	14.3506	14.2459	0.770266	-0.061334	0.555098	-0.136001	1.95793	0.920098	0.292636	0.403439	-0.0348446	0.295141	0.222174	-0.55307	0.310302
Met1111	10.50_718.8400m/z		718.84	0	15574.5	12012.8	8429.05	4196.53	15810.7	8834.87	12347.1	16140.5	10037.6	11027.1	8583.96	6788.28	20411.2	13937.7	16321.6	7710.86	13.9269	13.5523	13.0412	12.035	13.9486	13.109	13.5919	13.9784	13.2931	13.4288	13.0674	12.7288	14.3171	13.7667	13.9945	12.9127	-0.374609	-0.885745	-1.89192	0.0217162	-0.817906	-0.335016	0.0514977	-0.633774	-0.49813	-0.859471	-1.19807	0.390174	-0.160196
Met1112	9.10_247.1131m/z		247.113	0	117828	45886.7	126275	169684	160750	79437	59809.7	191226	38285.3	192216	185362	181277	50188.9	121088	112955	141697	16.8463	15.4858	16.9462	17.3725	17.2945	16.2775	15.8681	17.5449	15.2245	17.5524	17.5	17.4678	15.6151	16.8857	16.7854	17.1125	-1.36053	0.0998951	0.526175	0.448138	-0.568795	-0.978226	0.698605	-1.62182	0.706054	0.653669	0.621515	-1.23124	0.0393762
Met1113	10.67_169.0762m/z		169.076	5	2674.51	3790.68	1993.35	847.367	2917.8	1330.83	2476.05	3667.27	1292.39	1557.76	2535.04	1041.74	2798.2	1888.44	3358.99	1599.05	11.3851	11.8882	10.961	9.72684	11.5107	10.3781	11.2738	11.8405	10.3358	10.6053	11.3078	10.0248	11.4503	10.883	11.7138	10.643	0.503184	-0.424074	-1.65821	0.125611	-1.00694	-0.111231	0.455433	-1.04923	-0.779797	-0.0772649	-1.36028	0.0652276	-0.502077
Met1114	8.87_271.1965m/z		271.197	0	1922.69	939.67	473.647	246.371	1615.35	1692.27	1337.4	661.359	1028.22	69.9245	785.855	1233.98	609.973	1150.77	645.332	369.103	10.9089	9.87601	8.88767	7.94469	10.6576	10.7247	10.3852	9.36929	10.0059	6.12773	9.61812	10.2691	9.2526	10.1684	9.3339	8.52788	-1.0329	-2.02124	-2.96423	-0.251286	-0.184173	-0.5237	-1.53962	-0.902974	-4.78119	-1.29079	-0.639807	-1.65631	-0.740532
Met1115	4.40_334.1613m/z		334.161	1	7148.48	527.254	4387	12879.6	2095.9	2558.43	1533.84	2767.67	11519.2	5565.26	3611.63	11605.5	6157.36	2112.86	1491.98	9862.74	12.8034	9.04235	12.099	13.6528	11.0334	11.321	10.5829	11.4345	13.4918	12.4422	11.8184	13.5025	12.5881	11.045	10.543	13.2678	-3.76107	-0.704401	0.849378	-1.77006	-1.48238	-2.22049	-1.36896	0.688334	-0.361188	-0.984987	0.699103	-0.215325	-1.75844
Met1116	10.88_429.2690m/z		429.269	0	23792.1	15800.1	19038.3	29219.9	33838	18003.1	29033.2	28778.9	28984.6	33501.3	25860.5	26241.5	7664.37	10461.9	16474.4	26967.3	14.5382	13.9476	14.2166	14.8347	15.0464	14.136	14.8254	14.8127	14.823	15.0319	14.6585	14.6796	12.904	13.3529	14.0079	14.7189	-0.590547	-0.321575	0.296471	0.508164	-0.402234	0.287223	0.274531	0.284805	0.493733	0.120265	0.141369	-1.63424	-1.18533
Met1117	17.35_436.2544m/z		436.254	0	6573.29	3928.31	4478.11	4194.56	4506.87	4772.28	4122.11	4409.99	3597.56	4443.1	5018.03	5751	6718.95	6993.34	2997.18	4979.7	12.6824	11.9397	12.1287	12.0343	12.1379	12.2205	12.0092	12.1066	11.8128	12.1174	12.2929	12.4896	12.714	12.7718	11.5494	12.2818	-0.742708	-0.553727	-0.648096	-0.54449	-0.461938	-0.673233	-0.575841	-0.869597	-0.565049	-0.389495	-0.192804	0.0316183	0.0893651
Met1118	13.00_643.3839n	643.384	666.373	1	68847.9	163865	126645	106908	107109	137397	96633.1	84714.4	94832.3	140191	118848	61560.8	345004	154742	140529	120269	16.0711	17.3221	16.9504	16.706	16.7087	17.068	16.5602	16.3703	16.5331	17.097	16.8588	15.9097	18.3963	17.2395	17.1005	16.8759	1.25102	0.87931	0.63489	0.637591	0.996862	0.489105	0.299194	0.461966	1.02591	0.787635	-0.161402	2.32513	1.16838
Met1119	12.71_598.3573m/z		598.357	3	80833.3	214635	77639.4	245156	191989	178601	249288	116525	65179.4	128515	83721.2	94713.7	259697	139260	131580	93138.6	16.3027	17.7115	16.2445	17.9033	17.5507	17.4464	17.9275	16.8303	15.9921	16.9716	16.3533	16.5313	17.9865	17.0874	17.0056	16.5071	1.40886	-0.058161	1.60068	1.248	1.14372	1.62479	0.527622	-0.310533	0.66892	0.050643	0.228623	1.68381	0.784763
Met112	9.21_146.0964m/z		146.096	11	0	2443.12	2055.98	780.394	1622.87	2205.38	2789.98	1808.94	2620.76	1787.11	1175.76	6283.45	2776.78	916.31	1509.32	2487.35	0	11.2545	11.0056	9.60806	10.6643	11.1068	11.446	10.8209	11.3558	10.8034	10.1994	12.6173	11.4392	9.83969	10.5597	11.2804	11.2545	11.0056	9.60806	10.6643	11.1068	11.446	10.8209	11.3558	10.8034	10.1994	12.6173	11.4392	9.83969
Met1120	9.21_270.8173m/z		270.817	0	9139.19	3135.9	8804.15	20477	7512.2	11668.6	5376.67	8383.96	6959.75	11091.5	9447.69	10979.9	6361.73	9230.64	8168.23	11654.3	13.1579	11.6147	13.104	14.3217	12.875	13.5103	12.3925	13.0334	12.7648	13.4372	13.2057	13.4226	12.6352	13.1722	12.9958	13.5086	-1.54319	-0.0538825	1.16387	-0.282831	0.352488	-0.765352	-0.124433	-0.393031	0.279312	0.0478961	0.264733	-0.522646	0.0143641
Met1121	8.48_242.1864m/z		242.186	0	60174.9	41534.2	12760.6	18549.6	53884.9	52033.2	52704.7	37727.2	44632.1	12000.5	30779.3	47951.8	39401.7	48525.3	27714.9	39498.9	15.8769	15.342	13.6394	14.1791	15.7176	15.6671	15.6856	15.2033	15.4458	13.5508	14.9097	15.5493	15.266	15.5664	14.7584	15.2695	-0.534865	-2.23747	-1.69778	-0.159281	-0.209729	-0.191231	-0.673558	-0.431081	-2.32607	-0.967202	-0.327578	-0.610905	-0.310426
Met1122	6.85_301.1299m/z		301.13	3	1695.56	1437.71	3164.96	3163.03	1119.6	2736.58	1613.6	2277.97	2857.79	2818.55	2572.87	2431.27	2256.41	2589.72	1617.15	2319.27	10.7275	10.4896	11.628	11.6271	10.1288	11.4182	10.6561	11.1535	11.4807	11.4607	11.3292	11.2475	11.1398	11.3386	10.6592	11.1795	-0.237994	0.90042	0.899543	-0.598786	0.69061	-0.0714852	0.425982	0.753135	0.73319	0.601614	0.519946	0.412261	0.61103
Met1123	8.52_189.0870m/z		189.087	3	5035.25	7076.71	7319.05	5894.84	6772.08	4552.59	6807.02	6524.32	7138.29	5261.97	7307.98	6724.99	5726.63	7036.19	6461.47	6470.26	12.2978	12.7889	12.8374	12.5252	12.7254	12.1525	12.7328	12.6716	12.8014	12.3614	12.8353	12.7153	12.4835	12.7806	12.6576	12.6596	0.491013	0.539592	0.227387	0.427535	-0.145378	0.434959	0.373762	0.503513	0.0635375	0.537407	0.417468	0.18562	0.48273
Met1124	4.26_158.0924m/z		158.092	3	1199.01	2531.91	1586.62	973.428	1329.83	1296.82	1895.82	2179.9	1153.38	1406.97	2028.8	872.18	2611.89	1016.68	1842.72	757.589	10.2276	11.306	10.6317	9.92693	10.377	10.3408	10.8886	11.09	10.1717	10.4584	10.9864	9.76848	11.3509	9.98965	10.8476	9.56527	1.07839	0.404121	-0.300692	0.149399	0.113137	0.660982	0.862421	-0.0559663	0.230752	0.758786	-0.45914	1.12325	-0.237977
Met1125	11.41_209.0920m/z		209.092	7	8973.93	12632.2	9990.88	6833.72	10744.8	8077.11	9074.19	11980.2	8392.92	7770.22	8653.72	8781.77	15226.7	8374.1	12486.7	9448.96	13.1315	13.6248	13.2864	12.7385	13.3913	12.9796	13.1476	13.5484	13.035	12.9237	13.0791	13.1003	13.8943	13.0317	13.6081	13.2059	0.493292	0.154871	-0.39307	0.259823	-0.151901	0.0160283	0.416835	-0.0965668	-0.207784	-0.0524205	-0.0312289	0.762792	-0.0998063
Met1126	11.55_337.2236m/z		337.224	0	6595.34	3679.88	7772.24	17872.1	4755.11	6932.44	5389.52	5224.82	8512.31	4926.19	7049.26	7612.19	5088.03	4502.27	6687.06	8576.66	12.6872	11.8454	12.9241	14.1254	12.2153	12.7591	12.3959	12.3512	13.0553	12.2663	12.7833	12.8941	12.3129	12.1364	12.7072	13.0662	-0.84179	0.236884	1.43819	-0.471969	0.0719164	-0.291291	-0.336065	0.368103	-0.420974	0.0960253	0.206864	-0.37434	-0.550794
Met1127	10.50_479.2973m/z		479.297	0	56828	1247.39	57164	56519.8	17015.7	16991.2	90625.4	24091.1	42195.3	19576.4	247121	45128.4	19688.7	19245.1	17595.7	55079.2	15.7943	10.2847	15.8028	15.7865	14.0546	14.0525	16.4676	14.5562	15.3648	14.2568	17.9149	15.4617	14.2651	14.2322	14.1029	15.7492	-5.50962	0.00850587	-0.00784536	-1.73974	-1.74181	0.673314	-1.2381	-0.429518	-1.53748	2.12054	-0.332565	-1.52924	-1.56211
Met1128	15.82_337.2522m/z		337.252	2	64314.2	1880.9	16833.8	18683.6	7816.33	12532.3	33292.5	18282	38983	9274.48	37570	21001.5	21667.5	22280.7	4155.93	24070.3	15.9728	10.8772	14.0391	14.1895	12.9323	13.6134	15.0229	14.1581	15.2506	13.1791	15.1973	14.3582	14.4032	14.4435	12.021	14.555	-5.09564	-1.93377	-1.78336	-3.04057	-2.35949	-0.949941	-1.81472	-0.72229	-2.7938	-0.775557	-1.61464	-1.56961	-1.52934
Met1129	11.59_349.1061m/z		349.106	16	3718.38	4931.18	4072.06	1922.81	4985.8	4362.29	4725.22	4871.68	4579.07	5013.86	4021.05	4352.01	5234.64	3538.63	5907.25	3885.29	11.8605	12.2677	11.9915	10.909	12.2836	12.0909	12.2062	12.2502	12.1608	12.2917	11.9734	12.0875	12.3539	11.789	12.5283	11.9238	0.407261	0.131086	-0.951458	0.423152	0.230412	0.345708	0.389746	0.300381	0.431249	0.112899	0.227009	0.493416	-0.0714802
Met113	10.03_598.3204m/z		598.32	1	472.939	104086	6085.16	703.338	2485.05	2926.01	65727.3	3298.83	2433.28	7506.72	4631.2	287.194	32512.2	11370.5	3413.21	21702.4	8.88551	16.6674	12.5711	9.45807	11.2791	11.5147	16.0042	11.6877	11.2487	12.874	12.1772	8.16588	14.9887	13.473	11.7369	14.4056	7.78191	3.68557	0.572563	2.39355	2.62921	7.11869	2.80223	2.36317	3.98846	3.29166	-0.719631	6.10318	4.58749
Met1130	8.43_136.0215m/z		136.021	2	194.425	187.327	696.706	574.855	360.726	359.053	270.367	286.021	836.416	508.641	618.799	657.167	110.739	643.379	79.1396	361.297	7.60307	7.54941	9.44441	9.16705	8.49476	8.48805	8.07877	8.15998	9.70808	8.99051	9.27333	9.36012	6.79103	9.32953	6.30633	8.49704	-0.0536563	1.84134	1.56399	0.891691	0.884984	0.475705	0.556908	2.10501	1.38744	1.67026	1.75705	-0.812044	1.72646
Met1131	9.93_378.2142n	378.214	401.203	1	29473.6	51369.7	46967.1	32415.5	43570.1	54983.4	45636.9	44237.3	39455.7	49881.2	44134.8	38221.6	36703.9	26526.2	36648.2	31761.4	14.8471	15.6486	15.5194	14.9844	15.411	15.7467	15.4779	15.433	15.2679	15.6062	15.4296	15.2221	15.1636	14.6951	15.1615	14.955	0.801495	0.672228	0.137261	0.563916	0.899576	0.63078	0.585842	0.420813	0.759075	0.582497	0.374965	0.316513	-0.152004
Met1132	8.91_195.1221m/z		195.122	1	2348.55	2090.61	1451.25	1372.14	1840.05	3391.12	1843.66	1486.71	2256.17	945.696	2059.74	1725.72	2065.23	2342.91	2246.84	1982.67	11.1976	11.0297	10.5031	10.4222	10.8455	11.7275	10.8484	10.5379	11.1397	9.88523	11.0082	10.753	11.0121	11.1941	11.1337	10.9532	-0.167844	-0.694472	-0.775344	-0.352025	0.529993	-0.349199	-0.659643	-0.0578934	-1.31232	-0.189309	-0.444574	-0.185467	-0.00346641
Met1133	8.97_437.2112m/z		437.211	2	98974.8	171902	114581	150766	108773	92658	145418	159767	127825	84248.9	165634	114800	304707	157984	120992	142599	16.5948	17.3912	16.806	17.202	16.731	16.4996	17.1498	17.2856	16.9638	16.3624	17.3376	16.8088	18.2171	17.2694	16.8846	17.1216	0.796451	0.211237	0.607181	0.136189	-0.0951463	0.555076	0.690836	0.369036	-0.232403	0.742866	0.213992	1.62229	0.674644
Met1134	5.11_69.0697m/z		69.0697	21	15161.6	24843	25180.2	22517.1	18539.3	14195.1	23329.5	24120.7	18020.4	24681.4	24831.5	21622	30514.5	18764.5	24485	19363	13.8881	14.6006	14.62	14.4587	14.1783	13.7931	14.5099	14.558	14.1373	14.5911	14.5999	14.4002	14.8972	14.1957	14.5796	14.241	0.712416	0.731868	0.570596	0.290163	-0.0950319	0.62173	0.669844	0.249209	0.703	0.711747	0.512076	1.00907	0.307583
Met1135	12.47_516.2106m/z		516.211	1	4709.96	3425.86	1050.28	2364.91	3284.32	888.182	2409.31	4271.32	2544.69	2867.81	2452.85	3724.61	2186.92	1847.92	3011.77	4094.87	12.2015	11.7422	10.0366	11.2076	11.6814	9.79471	11.2344	12.0605	11.3133	11.4857	11.2602	11.8629	11.0947	10.8517	11.5564	11.9996	-0.45925	-2.16495	-0.993931	-0.520118	-2.40679	-0.967094	-0.141033	-0.888225	-0.715767	-0.941253	-0.338625	-1.10682	-1.34981
Met1136	10.71_273.0904m/z		273.09	9	62992.4	83092.7	90217.5	65784.6	74842.8	73009	99775.9	99618.4	77148.1	75306.7	90424.6	76015.6	113952	71802.1	87833.5	77208.3	15.9429	16.3424	16.4611	16.0055	16.1916	16.1558	16.6064	16.6041	16.2353	16.2005	16.4644	16.214	16.7981	16.1317	16.4225	16.2365	0.399544	0.518228	0.0625711	0.248686	0.212896	0.663513	0.661233	0.292453	0.2576	0.521536	0.271116	0.855177	0.188847
Met1137	10.50_542.2954m/z		542.295	0	42185.6	53998.2	72663.7	74835.9	41772.1	49533	46722.4	56513.6	44852.3	71938.3	40984.3	43729.9	40509.3	44145.4	87794.4	53116.7	15.3645	15.7206	16.1489	16.1914	15.3503	15.5961	15.5118	15.7863	15.4529	16.1345	15.3228	15.4163	15.306	15.43	16.4218	15.6969	0.356159	0.784484	0.826979	-0.014212	0.231637	0.147363	0.421845	0.0884287	0.770008	-0.0416807	0.0518672	-0.0584998	0.065513
Met1138	19.20_207.0175m/z		207.018	1	3877.66	3425.74	3295.22	3090.49	3531.63	3387.11	3405.83	3609.77	2961.73	3092.37	3792.62	3126.28	4365.01	3648.8	3909.41	3583.25	11.921	11.7422	11.6862	11.5936	11.7861	11.7258	11.7338	11.8177	11.5322	11.5945	11.889	11.6102	12.0918	11.8332	11.9327	11.8071	-0.178772	-0.234813	-0.327352	-0.134852	-0.195131	-0.187182	-0.103281	-0.388745	-0.326475	-0.0319913	-0.310742	0.170798	-0.0877671
Met1139	11.69_653.3426m/z		653.343	1	21949.6	46958	27556.5	34629.9	28030	41907.4	36211	43581.1	27810.8	28971.9	29601.6	28645.4	26434.2	24882	34028.4	35310.7	14.4219	15.5191	14.7501	15.0797	14.7747	15.3549	15.1441	15.4114	14.7634	14.8224	14.8534	14.806	14.6901	14.6028	15.0545	15.1078	1.09717	0.328196	0.657822	0.352775	0.933006	0.722229	0.989506	0.341449	0.400457	0.431477	0.384104	0.268205	0.180907
Met114	20.90_133.0858m/z		133.086	17	671.205	418.284	375.037	327.676	181.225	578.276	309.412	366.079	627.724	1635.72	4745.08	370.498	338.854	5888.03	448.84	503.631	9.39061	8.70834	8.55089	8.35613	7.50164	9.17561	8.27339	8.51601	9.29399	10.6757	12.2122	8.53332	8.40452	12.5236	8.81006	8.97622	-0.682271	-0.839721	-1.03449	-1.88897	-0.214996	-1.11722	-0.874599	-0.0966239	1.2851	2.82161	-0.857288	-0.98609	3.13296
Met1140	11.69_524.3438m/z		524.344	0	302674	707419	285605	209203	246303	182878	512677	528328	295695	171557	428956	258946	238205	227109	334037	208321	18.2074	19.4322	18.1237	17.6745	17.9101	17.4805	18.9677	19.0111	18.1738	17.3883	18.7105	17.9823	17.8618	17.793	18.3496	17.6684	1.2248	-0.0837446	-0.532864	-0.297334	-0.726886	0.760284	0.80367	-0.0336559	-0.819076	0.503064	-0.225113	-0.345563	-0.41438
Met1141	10.43_338.1348m/z		338.135	13	11196.3	13409.4	14935.7	20457.5	12629.9	16653.6	16433	18507.7	11345.4	21110.8	17172.2	10407.1	20036.9	15951.7	20134.7	12382.5	13.4507	13.711	13.8665	14.3203	13.6246	14.0235	14.0043	14.1758	13.4698	14.3657	14.0678	13.3453	14.2904	13.9614	14.2974	13.596	0.260216	0.41574	0.869599	0.173811	0.572804	0.553572	0.725095	0.0190758	0.914951	0.617049	-0.105454	0.839629	0.510684
Met1142	11.20_351.2024m/z		351.202	0	50428.5	77203.2	70110.5	55846.7	67114.9	64732.6	71100.3	71061.8	57253.1	55078.1	67182.8	50912	101040	50773.4	63575.8	54620.3	15.622	16.2364	16.0973	15.7692	16.0343	15.9822	16.1176	16.1168	15.8051	15.7492	16.0358	15.6357	16.6246	15.6318	15.9562	15.7371	0.614423	0.475393	0.147234	0.412395	0.360254	0.495617	0.494836	0.183115	0.127242	0.413853	0.0137681	1.00261	0.00983532
Met1143	9.50_460.9210m/z		460.921	0	8834.62	14846.7	9808.37	14408.1	9439.04	12267.8	12260.4	12959.1	11528	10289.4	11192.7	10867.7	11011	9838.74	12130.2	13221.1	13.109	13.8579	13.2598	13.8146	13.2044	13.5826	13.5817	13.6617	13.4929	13.3289	13.4503	13.4078	13.4267	13.2643	13.5663	13.6906	0.748906	0.150846	0.705637	0.0954728	0.473637	0.472772	0.552731	0.383909	0.219922	0.341321	0.298805	0.317709	0.155305
Met1144	9.54_414.2348m/z		414.235	1	607978	961440	866132	639088	902149	452160	826595	967139	795121	702751	703747	818084	231485	684353	815949	861772	19.2137	19.8748	19.7242	19.2857	19.783	18.7865	19.6568	19.8834	19.6008	19.4227	19.4247	19.6419	17.8206	19.3844	19.6381	19.7169	0.661179	0.510569	0.0719965	0.569348	-0.427184	0.443163	0.669705	0.387156	0.208996	0.211039	0.428231	-1.3931	0.170722
Met1145	9.69_438.7362m/z		438.736	1	12788.9	17488.3	11074	6870.04	19249.3	23231.5	16020.2	13832.8	7934.21	17528.9	17808.6	14611.9	9881.23	24678.1	17770.6	11861.5	13.6426	14.0941	13.4349	12.7461	14.2325	14.5038	13.9676	13.7558	12.9539	14.0974	14.1203	13.8349	13.2705	14.5909	14.1172	13.534	0.451499	-0.207716	-0.896502	0.589917	0.861188	0.324997	0.113199	-0.688734	0.454843	0.477684	0.192248	-0.372129	0.94834
Met1146	9.03_387.2238m/z		387.224	2	58088.8	29302.9	64447.8	72524.1	36065	26885	40239.6	38494.9	51232.6	64635.9	50629.8	42690	16304.3	32177.6	19112.3	46167.8	15.826	14.8388	15.9758	16.1462	15.1383	14.7145	15.2963	15.2324	15.6448	15.98	15.6277	15.3816	13.993	14.9738	14.2222	15.4946	-0.987218	0.149872	0.320201	-0.687659	-1.11146	-0.529642	-0.593594	-0.181198	0.154076	-0.198272	-0.444363	-1.83301	-0.852205
Met1147	7.94_226.1552m/z		226.155	0	41297.7	63887.8	70261.9	66418.8	46223.5	49479.1	45825.4	60063	56775.2	52561.9	75336.9	54600.6	81649.9	47385.7	58613.7	45230	15.3338	15.9633	16.1005	16.0193	15.4963	15.5945	15.4839	15.8742	15.793	15.6817	16.2011	15.7366	16.3172	15.5322	15.839	15.465	0.629479	0.766681	0.68553	0.162564	0.260758	0.150087	0.540414	0.459198	0.347955	0.867295	0.402855	0.983389	0.19839
Met1148	15.34_495.3194n	495.319	496.327	1	13729	3803.78	11351.6	7986.05	4742.09	8336.73	15273.6	3716.34	10159.8	23266.4	12315.3	13981.7	3684.7	8714.35	4714.78	10691.6	13.7449	11.8932	13.4706	12.9633	12.2113	13.0253	13.8987	11.8597	13.3106	14.506	13.5882	13.7713	11.8473	13.0892	12.203	13.3842	-1.85172	-0.274335	-0.78167	-1.53363	-0.71967	0.153812	-1.88527	-0.434356	0.761026	-0.156777	0.026315	-1.8976	-0.655759
Met1149	9.17_183.1493m/z		183.149	2	8384.66	12271.6	14151.2	11764.8	9098.92	5270.21	10824.3	13888.8	8142.7	8535.03	11712.8	9187.18	5262.66	5619.1	11470.9	9948.5	13.0335	13.583	13.7886	13.5222	13.1515	12.3636	13.402	13.7616	12.9913	13.0592	13.5158	13.1654	12.3616	12.4561	13.4857	13.2803	0.549494	0.755096	0.488657	0.117944	-0.669892	0.368456	0.728098	-0.0422439	0.0256441	0.48226	0.131871	-0.671958	-0.577414
Met115	10.17_464.9088m/z		464.909	0	0	1271.34	9407.72	7463.49	9073.8	12589.7	20096.5	12516.8	0	71667.4	4803.67	3689.89	2981.36	2441.76	2456.05	0	0	10.3121	13.1996	12.8656	13.1475	13.62	14.2947	13.6116	0	16.129	12.2299	11.8494	11.5418	11.2537	11.2621	0	10.3121	13.1996	12.8656	13.1475	13.62	14.2947	13.6116	NP	16.129	12.2299	11.8494	11.5418	11.2537
Met1150	20.55_382.3233n	382.323	383.331	4	2594.98	174.367	1099.55	1608.53	428.4	1462.71	616.523	302.327	1421.39	1480.98	717.116	2092.28	578.201	1423.5	416.804	2403.82	11.3415	7.44598	10.1027	10.6515	8.74281	10.5144	9.26801	8.23996	10.4731	10.5323	9.48606	11.0309	9.17543	10.4752	8.70323	11.2311	-3.89553	-1.23881	-0.689976	-2.59869	-0.827078	-2.0735	-3.10154	-0.868424	-0.809174	-1.85544	-0.310643	-2.16608	-0.866275
Met1151	3.19_56.0493m/z		56.0493	4	853.095	1351.96	1089.08	1043.07	954.332	934.072	1086.62	1201.22	1056.41	1336.53	1092.61	997.103	1041.32	1073.65	1145.65	930.843	9.73656	10.4008	10.0889	10.0266	9.89835	9.86739	10.0856	10.2303	10.045	10.3843	10.0936	9.9616	10.0242	10.0683	10.1619	9.86239	0.664276	0.352327	0.290061	0.161786	0.130828	0.349063	0.493717	0.308391	0.647715	0.356997	0.225036	0.287636	0.331751
Met1152	10.76_433.2057m/z		433.206	0	61914.5	79947.4	106062	105850	93423.3	149825	44353.6	173415	90797.2	95594.9	89901.7	77095.8	115934	95421.7	103518	122297	15.918	16.2868	16.6946	16.6917	16.5115	17.1929	15.4368	17.4039	16.4704	16.5446	16.4561	16.2344	16.8229	16.542	16.6595	16.9	0.368772	0.776563	0.773674	0.593504	1.27493	-0.481226	1.48588	0.552369	0.626655	0.53807	0.316373	0.904955	0.62404
Met1153	11.89_457.2300m/z		457.23	0	9256.79	11863.2	12411	7477.97	11197.5	9859.4	10440.6	13992	10208	7825.89	5644.76	12239.9	20588.2	10019.2	12210.9	10534	13.1763	13.5342	13.5993	12.8684	13.4509	13.2673	13.3499	13.7723	13.3174	12.934	12.4627	13.5793	14.3295	13.2905	13.5759	13.3628	0.357916	0.423032	-0.307865	0.274598	0.0909876	0.173628	0.596018	0.141119	-0.242257	-0.713599	0.403006	1.15324	0.114188
Met1154	8.79_644.3076m/z		644.308	1	50660.8	60331.8	74931.3	99068.2	33047.5	87890	50007	92690.4	80183.3	78409.7	92942.4	62406.2	76735	76195.9	68043.5	65840.4	15.6286	15.8806	16.1933	16.5961	15.0123	16.4234	15.6098	16.5001	16.291	16.2587	16.504	15.9294	16.2276	16.2174	16.0542	16.0067	0.252049	0.564698	0.967552	-0.616329	0.794829	-0.0187409	0.871549	0.66243	0.630162	0.875466	0.300819	0.599013	0.588843
Met1155	11.05_613.3517m/z		613.352	0	65493	168483	83275.1	52355.6	59538	52779.9	99437	109821	68326.7	18380.6	30770.1	55386.9	27264	22055.3	99872.6	45682.1	15.9991	17.3622	16.3456	15.6761	15.8615	15.6877	16.6015	16.7448	16.0602	14.1659	14.9092	15.7573	14.7347	14.4288	16.6078	15.4793	1.36319	0.346544	-0.322995	-0.13753	-0.311352	0.602442	0.745736	0.0611098	-1.83316	-1.08981	-0.241796	-1.26434	-1.57021
Met1156	11.05_696.0070m/z		696.007	0	42317.9	3589.24	21526.8	8296.39	11571.9	26277.4	14265.6	11778.6	32767.4	15711.5	22125.7	33185.4	11441	19555.5	14773.9	36052.4	15.369	11.8095	14.3938	13.0183	13.4983	14.6815	13.8002	13.5239	15	13.9395	14.4334	15.0183	13.4819	14.2553	13.8508	15.1378	-3.55952	-0.975136	-2.35071	-1.87065	-0.687446	-1.56873	-1.8451	-0.369008	-1.42945	-0.935549	-0.35072	-1.88705	-1.11369
Met1157	10.62_419.7192m/z		419.719	0	3813.25	2593.23	5705.58	4956.35	4990.88	6256.11	3268.52	5185.81	5951.62	3207.81	5036.35	4722.83	3348.48	4717.73	5899.59	6505.66	11.8968	11.3405	12.4782	12.2751	12.2851	12.6111	11.6744	12.3404	12.5391	11.6474	12.2982	12.2054	11.7093	12.2039	12.5264	12.6675	-0.556273	0.581354	0.378257	0.388274	0.714245	-0.222385	0.443548	0.64226	-0.249435	0.401356	0.30863	-0.187514	0.307072
Met1158	9.26_433.5487m/z		433.549	0	48033.5	89039	38997.9	23309	65022.8	46695.5	71185.2	70668.6	45301.6	27464.7	52571.1	50204	92351.2	45459.4	63192.5	36840.4	15.5518	16.4421	15.2511	14.5086	15.9887	15.511	16.1193	16.1088	15.4673	14.7453	15.682	15.6155	16.4948	15.4723	15.9475	15.169	0.890396	-0.300645	-1.04316	0.436905	-0.0407583	0.567535	0.557029	-0.0844794	-0.80646	0.130228	0.0637607	0.94309	-0.0794617
Met1159	10.62_328.2229m/z		328.223	0	640602	1.374e+06	428431	508474	692954	171195	775664	974843	303937	245986	231151	631823	282067	177115	216046	832521	19.2891	20.39	18.7087	18.9558	19.4024	17.3853	19.5651	19.8948	18.2134	17.9082	17.8185	19.2692	18.1057	17.4343	17.721	19.6671	1.10088	-0.580368	-0.333255	0.113331	-1.90379	0.276004	0.605741	-1.07566	-1.38085	-1.47059	-0.0199076	-1.18339	-1.85474
Met116	11.05_668.3972m/z		668.397	2	798.507	85769.3	61864.6	13121.4	95533.6	50306.3	86032.6	108703	20268.8	74166.6	36221.2	25857.6	58630.5	68842.3	126960	8619.02	9.64116	16.3882	15.9168	13.6796	16.5437	15.6185	16.3926	16.73	14.307	16.1785	15.1445	14.6583	15.8394	16.071	16.954	13.0733	6.74701	6.27567	4.03847	6.90256	5.97729	6.75143	7.08887	4.66581	6.53732	5.50339	5.01714	6.1982	6.42985
Met1160	19.81_193.1223m/z		193.122	38	2145.43	1850.68	3059.44	3179.26	1912.54	3215.47	2609.34	2425.03	3422.98	2787.79	2322.98	4405.07	2818.59	2249.49	3348.54	4309.13	11.067	10.8538	11.5791	11.6345	10.9013	11.6508	11.3495	11.2438	11.741	11.4449	11.1818	12.1049	11.4608	11.1354	11.7093	12.0732	-0.213212	0.512003	0.567429	-0.165774	0.583765	0.282419	0.176737	0.673989	0.377857	0.114713	1.0379	0.393708	0.0683311
Met1161	19.12_335.2193m/z		335.219	20	14174.3	11683.5	11762.5	12037.4	14220.1	16296.6	16295.7	16372.7	15643.1	13854.1	13410.4	17459.9	16243.5	10979.1	12380.1	18985.8	13.791	13.5122	13.5219	13.5552	13.7956	13.9923	13.9922	13.999	13.9332	13.758	13.7111	14.0918	13.9876	13.4225	13.5957	14.2126	-0.278802	-0.269089	-0.235752	0.00465037	0.201292	0.201214	0.208015	0.142244	-0.0329645	-0.0799304	0.30077	0.196581	-0.368524
Met1162	9.10_302.1352m/z		302.135	5	25399	30382	40307.7	46824.7	25627	35502.8	31684.1	34897.7	34546.5	42921.2	36265.4	29438.5	34640.9	25529.7	38496.5	39639.2	14.6325	14.8909	15.2988	15.515	14.6454	15.1156	14.9515	15.0908	15.0763	15.3894	15.1463	14.8454	15.0802	14.6399	15.2324	15.2746	0.258448	0.666286	0.882501	0.0128934	0.483161	0.318991	0.458362	0.443769	0.756921	0.513822	0.212933	0.447704	0.0074074
Met1163	12.11_562.2941m/z		562.294	0	15282.7	18727.8	16574.1	11749.9	16058.6	36550.4	21675.7	15447.2	11887.6	38872.9	20666.9	12023.3	19601.9	9509.41	16288.9	10986.9	13.8996	14.1929	14.0166	13.5204	13.9711	15.1576	14.4038	13.9151	13.5372	15.2465	14.335	13.5535	14.2587	13.2151	13.9916	13.4235	0.293284	0.117036	-0.379246	0.0714472	1.25799	0.504183	0.0154507	-0.362439	1.34687	0.435426	-0.346064	0.359099	-0.684468
Met1164	8.11_303.1666m/z		303.167	2	21770.6	17502.2	23011.4	35672.4	17646.4	9784.79	19866.2	21395.2	18884.9	23601.3	26687.8	21228.8	7839.75	14723.5	11944.6	23740.4	14.4101	14.0953	14.4901	15.1225	14.1071	13.2563	14.278	14.385	14.2049	14.5266	14.7039	14.3737	12.9366	13.8458	13.5441	14.5351	-0.314844	0.079968	0.712423	-0.303009	-1.15377	-0.132066	-0.0250957	-0.205152	0.116485	0.293798	-0.0363628	-1.4735	-0.564258
Met1165	9.17_363.1778m/z		363.178	2	31087.3	18474	37894.1	67859.4	27766.2	46178.9	33045.3	30983.1	28425	42149.9	38624.4	39215.4	32090.8	33934	30993.5	44758.9	14.924	14.1732	15.2097	16.0503	14.761	15.4949	15.0122	14.9192	14.7949	15.3632	15.2372	15.2591	14.9699	15.0504	14.9197	15.4499	-0.750826	0.285648	1.12622	-0.162995	0.570909	0.0881214	-0.00484359	-0.129162	0.439206	0.313188	0.335095	0.0458355	0.126407
Met1166	8.87_450.1179m/z		450.118	0	23482	36908.2	29473.7	21043.8	35814.9	32016.9	34120.4	33758.5	29090.1	26665.6	34452.7	27947.2	36764.2	35914.3	35684.1	21163.6	14.5193	15.1717	14.8471	14.3611	15.1283	14.9665	15.0583	15.043	14.8282	14.7027	15.0723	14.7704	15.166	15.1323	15.123	14.3693	0.652386	0.327872	-0.158158	0.609006	0.447281	0.53908	0.523695	0.308975	0.183425	0.553062	0.251152	0.646749	0.613007
Met1167	10.22_415.2310m/z		415.231	1	9365.07	17756.6	15464.8	9518.01	14473.7	11043.7	18575.9	14993.4	12615.2	13266.6	10490.5	11542.1	5922.19	16277.9	7122.42	11983.6	13.1931	14.1161	13.9167	13.2164	13.8211	13.4309	14.1811	13.872	13.6229	13.6955	13.3568	13.4946	12.5319	13.9906	12.7982	13.5488	0.922991	0.723624	0.0233703	0.628068	0.237856	0.98807	0.678965	0.429797	0.502433	0.163726	0.301543	-0.66116	0.797556
Met1168	10.50_244.6471m/z		244.647	0	69377.7	88441.3	81804.2	156743	68694.9	73076	83547.5	75315.6	107581	74494.9	62002.4	68792.8	46569.9	86649.5	89808	124583	16.0822	16.4324	16.3199	17.258	16.0679	16.1571	16.3503	16.2007	16.7151	16.1849	15.92	16.07	15.5071	16.4029	16.4546	16.9267	0.350247	0.237702	1.17586	-0.0142693	0.0749239	0.268125	0.118475	0.632876	0.102669	-0.162149	-0.0122156	-0.575076	0.320718
Met1169	9.26_681.4051n	681.405	720.368	0	15241	17406.9	15947.9	5921.69	18348.3	18625.3	14013.2	26459.4	13154.5	17348.6	20813.4	14549.5	19893.2	17069.4	25855.1	9831.1	13.8957	14.0874	13.9611	12.5318	14.1634	14.185	13.7745	14.6915	13.6833	14.0825	14.3452	13.8287	14.28	14.0591	14.6582	13.2631	0.191699	0.0654072	-1.36387	0.267693	0.289309	-0.121171	0.795826	-0.212399	0.186859	0.449558	-0.0669845	0.384319	0.163458
Met117	9.54_268.1657m/z		268.166	1	6594.3	34580.3	24549.7	13763	25338.9	11330.4	27767.5	24478.4	16632.9	23982.5	20848.8	18139.9	4368.93	19588.4	25899	17699.4	12.687	15.0777	14.5834	13.7485	14.6291	13.4679	14.7611	14.5792	14.0218	14.5497	14.3477	14.1469	12.0931	14.2577	14.6606	14.1114	2.39066	1.89642	1.0615	1.94206	0.780905	2.07411	1.89222	1.33475	1.86269	1.66067	1.45988	-0.59394	1.57071
Met1170	11.87_183.1491m/z		183.149	2	37381.3	53819.3	54215	47027.3	40429.8	39009.8	51710.6	53985.4	53543.4	39913.3	48312	43291.5	51484.9	31958.6	48868.5	53757.4	15.19	15.7158	15.7264	15.5212	15.3031	15.2515	15.6582	15.7203	15.7084	15.2846	15.5601	15.4018	15.6519	14.9639	15.5766	15.7142	0.525808	0.536376	0.331184	0.113105	0.06152	0.468143	0.530254	0.518394	0.0945527	0.370066	0.211768	0.461834	-0.226113
Met1171	10.03_571.3045m/z		571.304	1	621181	865675	965346	618993	818665	530445	786452	992815	770990	821032	775346	690274	335432	860262	1.25309e+06	515404	19.2447	19.7235	19.8807	19.2396	19.6429	19.0168	19.585	19.9212	19.5564	19.6471	19.5645	19.3968	18.3557	19.7144	20.2571	18.9753	0.478813	0.636033	-0.00508995	0.39826	-0.227809	0.340345	0.676513	0.311698	0.402425	0.319828	0.152156	-0.888992	0.469764
Met1172	11.31_431.7320m/z		431.732	0	8752.82	1556.73	6242.83	18864.3	6621.73	10231.5	5073.65	5026.41	9914.01	7874.8	8468.93	5669.18	4665.68	9227.67	6746.81	8640.07	13.0955	10.6043	12.608	14.2034	12.693	13.3207	12.3088	12.2953	13.2753	12.943	13.048	12.4689	12.1879	13.1718	12.72	13.0768	-2.49123	-0.487547	1.10784	-0.40254	0.225199	-0.786723	-0.800219	0.179721	-0.152505	-0.047568	-0.626608	-0.90766	0.0762189
Met1173	11.63_114.0912m/z		114.091	18	3972.11	4500.28	4369.77	2996.11	4456.39	3845.69	4201.77	4543.6	3724.73	4459.86	4279.47	4490.15	4568	3897.7	5039.44	4107.14	11.9557	12.1358	12.0933	11.5489	12.1217	11.909	12.0368	12.1496	11.8629	12.1228	12.0632	12.1325	12.1573	11.9284	12.299	12.0039	0.18011	0.137653	-0.406817	0.165969	-0.0466642	0.0810919	0.19393	-0.0927714	0.167094	0.107525	0.176859	0.201657	-0.0272812
Met1174	8.30_288.1344n	288.134	311.124	0	7507.34	8520.75	4783.29	4692.27	9046.98	8645.69	8396.18	7305.76	5717.73	2505.65	5518.28	6263.16	5751.31	10553.9	6982.46	7431.5	12.8741	13.0568	12.2238	12.1961	13.1432	13.0778	13.0355	12.8348	12.4812	11.291	12.43	12.6127	12.4897	13.3655	12.7695	12.8594	0.182678	-0.650298	-0.678017	0.269134	0.203679	0.161431	-0.0392687	-0.392861	-1.58311	-0.444083	-0.261411	-0.384412	0.491401
Met1175	10.57_350.2134m/z		350.213	1	11021.1	36528.3	6636.06	10135.6	9614.57	10326.4	8296.36	6758.48	9270.37	22340.2	7995.67	7757.76	5380.04	13355.1	11586.2	11716.1	13.428	15.1567	12.6961	13.3071	13.231	13.334	13.0183	12.7225	13.1784	14.4474	12.965	12.9214	12.3934	13.7051	13.5001	13.5162	1.72874	-0.731874	-0.120846	-0.196978	-0.0939399	-0.409721	-0.705502	-0.249573	1.01937	-0.462981	-0.50656	-1.03458	0.277121
Met1176	9.29_338.8473m/z		338.847	0	121408	32152	46809.5	35468.6	65195.9	81960.3	48419.8	56170.1	100962	47513.2	61548.9	102193	36055.8	127066	65392	81056.4	16.8895	14.9726	15.5145	15.1143	15.9925	16.3226	15.5633	15.7775	16.6235	15.536	15.9094	16.6409	15.1379	16.9552	15.9968	16.3066	-1.91688	-1.37499	-1.77525	-0.897009	-0.566867	-1.3262	-1.11199	-0.266049	-1.35346	-0.980057	-0.248574	-1.75156	0.0657102
Met1177	12.63_401.2387n	401.239	384.235	0	93322.7	182947	84267	165537	132699	194614	97701.6	109895	113419	198446	85673.9	103375	112764	186403	187324	131493	16.5099	17.4811	16.3627	17.3368	17.0178	17.5703	16.5761	16.7458	16.7913	17.5984	16.3866	16.6575	16.7829	17.5081	17.5152	17.0046	0.971123	-0.147261	0.826856	0.507856	1.06031	0.0661536	0.23583	0.281357	1.08844	-0.123373	0.147589	0.273005	0.998127
Met1178	11.20_425.2756m/z		425.276	0	317029	546868	135920	143624	279593	70315.3	378178	381891	329600	78258.7	87107.3	149314	73941.1	51259.2	103262	210250	18.2743	19.0608	17.0524	17.1319	18.093	16.1016	18.5287	18.5428	18.3304	16.256	16.4105	17.188	16.1741	15.6455	16.656	17.6817	0.786578	-1.22186	-1.14232	-0.181285	-2.17271	0.25445	0.268544	0.0561007	-2.01829	-1.86375	-1.08626	-2.10017	-2.62873
Met1179	10.76_397.2089m/z		397.209	0	6638.55	5601.9	13225.4	10674.6	5741.97	10342.5	9110.13	7147.37	10146.8	6728.54	8381.65	11791	5002.91	7110.72	10483.6	11756.7	12.6967	12.4517	13.691	13.3819	12.4873	13.3363	13.1533	12.8032	13.3087	12.7161	13.033	13.5254	12.2886	12.7958	13.3559	13.5212	-0.244952	0.994373	0.685245	-0.209321	0.639653	0.456604	0.106545	0.612079	0.0194259	0.336366	0.828742	-0.4081	0.0991284
Met118	9.10_408.1777m/z		408.178	4	3908.13	411083	180668	95430.8	252768	48749.5	231767	328032	17260.9	69015.2	55191.1	167110	104149	15197.5	102196	141377	11.9323	18.6491	17.463	16.5422	17.9475	15.5731	17.8223	18.3235	14.0752	16.0746	15.7521	17.3504	16.6683	13.8915	16.641	17.1092	6.71681	5.53072	4.6099	6.01519	3.64083	5.89005	6.39121	2.14295	4.14236	3.81988	5.41817	4.73602	1.95928
Met1180	8.83_199.1090m/z		199.109	8	23925	37633.4	36379.8	38798.5	27214.3	24630.1	29779.5	38378	30481.5	28657.2	31866.8	36243.8	23378.2	24981.9	29438	33908.3	14.5462	15.1997	15.1509	15.2437	14.7321	14.5881	14.862	15.228	14.8956	14.8066	14.9598	15.1454	14.5129	14.6086	14.8454	15.0494	0.653495	0.604621	0.697485	0.185849	0.0419079	0.315804	0.681763	0.349417	0.26038	0.413536	0.599218	-0.0333509	0.0623681
Met1181	9.39_387.2220m/z		387.222	1	19444.3	36487.9	23487.7	18925.3	25351.2	14018.4	27764	33064.5	17941.8	27164.6	27715.8	21250.2	9513.93	21493.9	24394.5	16301.5	14.2471	15.1551	14.5196	14.208	14.6298	13.775	14.7609	15.013	14.131	14.7294	14.7584	14.3752	13.2158	14.3916	14.5743	13.9927	0.90807	0.27256	-0.0390272	0.382707	-0.472023	0.513867	0.765938	-0.116022	0.482384	0.511363	0.128133	-1.03123	0.144578
Met1182	10.22_175.1077m/z		175.108	3	37781.4	1417.03	13988.6	34177.6	5109.92	13358.3	2240.84	11548.1	14375.9	1989.97	10203.7	17464.9	2583.44	2268.82	2613.47	23528.9	15.2054	10.4687	13.772	15.0608	12.3191	13.7054	11.1298	13.4954	13.8114	10.9585	13.3168	14.0922	11.3351	11.1477	11.3518	14.5221	-4.73674	-1.43343	-0.144626	-2.88631	-1.49994	-4.07556	-1.71002	-1.39402	-4.24686	-1.88858	-1.11322	-3.87032	-4.05767
Met1183	3.94_233.1049m/z		233.105	1	995.853	1457.54	1461.06	1229.19	663.071	1194.41	1520.85	1199.01	2092.83	1195.86	1631.11	1779.88	1972.78	1085.04	1008.02	2043.08	9.95979	10.5093	10.5128	10.2635	9.37302	10.2221	10.5707	10.2276	11.0312	10.2238	10.6716	10.7976	10.946	10.0835	9.9773	10.9965	0.549535	0.553006	0.303707	-0.58677	0.262287	0.610875	0.267844	1.07145	0.264044	0.711846	0.837775	0.986221	0.123738
Met1184	9.10_242.1865m/z		242.186	0	56983.5	70951	118774	83137.8	30825.5	54231.8	64855.8	82597.9	81878.6	93182	88715.7	55112.7	92728.2	61595.4	66249.9	62774.9	15.7983	16.1145	16.8579	16.3432	14.9118	15.7269	15.9849	16.3338	16.3212	16.5078	16.4369	15.7501	16.5007	15.9105	16.0156	15.9379	0.316278	1.0596	0.54496	-0.886419	-0.071406	0.186693	0.535561	0.522942	0.709508	0.638646	-0.0481589	0.702465	0.112279
Met1185	10.08_330.2028m/z		330.203	4	18748.2	33610.9	12376.4	15329.7	17391.2	5474.33	23487.5	26997.6	11794.6	10398.5	11675	21880.4	8310.83	6298.76	10869.3	19988.2	14.1945	15.0366	13.5953	13.904	14.0861	12.4185	14.5196	14.7205	13.5258	13.3441	13.5111	14.4174	13.0208	12.6209	13.408	14.2869	0.842176	-0.599162	-0.290421	-0.108394	-1.776	0.325139	0.526078	-0.668634	-0.850376	-0.683326	0.222884	-1.17369	-1.57361
Met1186	9.99_477.2380m/z		477.238	2	323551	624118	384606	144358	448751	244215	497782	626731	295903	251555	365298	378733	111612	247126	424766	254588	18.3036	19.2515	18.553	17.1393	18.7756	17.8978	18.9252	19.2575	18.1748	17.9405	18.4787	18.5308	16.7681	17.9149	18.6963	17.9578	0.947829	0.249389	-1.16434	0.471924	-0.405842	0.621522	0.953856	-0.128866	-0.36312	0.175083	0.22719	-1.5355	-0.388747
Met1187	10.93_244.1293m/z		244.129	4	616291	759710	634781	748721	489679	554684	858753	695512	578159	463762	700495	594203	558565	521389	730023	719508	19.2333	19.5351	19.2759	19.5141	18.9015	19.0813	19.7119	19.4077	19.1411	18.823	19.418	19.1806	19.0914	18.992	19.4776	19.4567	0.301838	0.0426466	0.280816	-0.331776	-0.151945	0.478632	0.174463	-0.0921462	-0.410226	0.184762	-0.052656	-0.141886	-0.241251
Met1188	15.99_533.3251m/z		533.325	0	247582	44799.5	85556.9	76978.4	123375	120293	122774	117795	229990	121251	181891	171536	128097	170035	8400.44	122218	17.9175	15.4512	16.3846	16.2322	16.9127	16.8762	16.9056	16.8459	17.8112	16.8876	17.4727	17.3882	16.9669	17.3755	13.0362	16.8991	-2.46635	-1.53295	-1.68538	-1.00486	-1.04135	-1.01191	-1.07162	-0.106333	-1.02991	-0.444828	-0.529395	-0.950666	-0.542076
Met1189	12.63_402.7041n	402.704	403.711	0	7021.92	6893.08	5579.83	6917.26	9956.95	5393.65	5219.22	8860.88	6580.74	6024.91	4474.85	6458.57	2296.95	10261.6	8313.61	7903.62	12.7776	12.7509	12.446	12.756	13.2815	12.397	12.3496	13.1132	12.684	12.5567	12.1276	12.657	11.1655	13.325	13.0213	12.9483	-0.026717	-0.331645	-0.0216637	0.503838	-0.380602	-0.42803	0.335584	-0.0936144	-0.220924	-0.650027	-0.120651	-1.61214	0.547325
Met119	20.82_85.1010m/z		85.101	11	207.946	376.825	460.63	188.281	148.779	361.624	191.821	183.145	241.735	616.827	1747.22	248.902	362.504	1959.8	361.518	256.765	7.70007	8.55775	8.84746	7.55674	7.21703	8.49835	7.58362	7.51684	7.91728	9.26872	10.7708	7.95943	8.50185	10.9365	8.49792	8.0043	0.857682	1.1474	-0.143326	-0.483038	0.79828	-0.116449	-0.183225	0.217215	1.56865	3.07078	0.259364	0.801787	3.23643
Met1190	12.41_597.8161m/z		597.816	0	10323.9	4624.12	3315.29	7771.29	2750.23	8199.92	6422.38	4675.46	6055.23	3408.38	6360.65	9706.3	4107.42	4541.25	5140.82	12336.3	13.3337	12.175	11.6949	12.9239	11.4253	13.0014	12.6489	12.1909	12.564	11.7349	12.635	13.2447	12.004	12.1489	12.3278	13.5906	-1.15874	-1.63878	-0.409762	-1.90836	-0.332307	-0.684809	-1.14281	-0.769736	-1.59883	-0.698741	-0.0889951	-1.32968	-1.18483
Met1191	8.30_577.2467m/z		577.247	1	29983.6	59784.1	52864.7	55714	48488.7	41425.4	49007	56349.4	32147.1	50493.3	41629.2	43528.4	22936.3	41824.1	65649.7	52651.4	14.8719	15.8675	15.69	15.7658	15.5654	15.3382	15.5807	15.7821	14.9724	15.6238	15.3453	15.4097	14.4853	15.352	16.0025	15.6842	0.995587	0.81813	0.893865	0.693474	0.466341	0.708812	0.910224	0.100513	0.751916	0.47342	0.537781	-0.38654	0.480161
Met1192	10.57_698.4072m/z		698.407	0	226231	118380	191721	285546	183000	243710	178857	123241	237135	472907	248069	165542	59196.9	197048	192841	186520	17.7874	16.8531	17.5487	18.1234	17.4815	17.8948	17.4484	16.9111	17.8553	18.8512	17.9204	17.3368	15.8532	17.5882	17.557	17.509	-0.934366	-0.238786	0.335927	-0.30595	0.107368	-0.338992	-0.876313	0.0679097	1.06376	0.132942	-0.450596	-1.9342	-0.199252
Met1193	9.50_521.1547m/z		521.155	2	175994	275006	205673	206230	225558	192900	247521	264559	194117	202074	224047	197747	309750	213363	258674	201977	17.4252	18.0691	17.65	17.6539	17.7831	17.5575	17.9172	18.0132	17.5666	17.6245	17.7734	17.5933	18.2407	17.703	17.9808	17.6238	0.643941	0.224832	0.228731	0.357973	0.132329	0.49203	0.588068	0.141402	0.199364	0.348276	0.168136	0.81558	0.277787
Met1194	12.32_516.7889m/z		516.789	0	3031.78	7041.63	4614.1	2256.71	6855.99	5045.86	4900.05	6129.88	3554.82	3865.58	5129.04	6598.15	7636.15	3000.92	5694.94	5154.36	11.566	12.7817	12.1718	11.14	12.7431	12.3009	12.2586	12.5816	11.7956	11.9165	12.3245	12.6878	12.8986	11.5512	12.4755	12.3316	1.21574	0.605885	-0.425944	1.1772	0.734933	0.69263	1.01569	0.22961	0.35052	0.758523	1.1219	1.33268	-0.0147592
Met1195	10.40_302.1499m/z		302.15	3	34423	39485.5	58161.8	45656.6	35346.2	27972.2	46274.8	49504.3	37138.7	32858	42152.1	48183.2	24331.4	20274.7	48579.9	34425.1	15.0711	15.269	15.8278	15.4785	15.1093	14.7717	15.4979	15.5953	15.1806	15.004	15.3633	15.5562	14.5705	14.3074	15.5681	15.0712	0.19795	0.756698	0.407449	0.0381813	-0.299378	0.426855	0.524182	0.109552	-0.06713	0.29223	0.485157	-0.500555	-0.76369
Met1196	19.49_123.1167m/z		123.117	31	9873.2	8831.57	9743.14	8765.11	9508.34	8819.57	8893.83	9904.06	9345.04	8125.51	9789.69	9338.11	11093.4	9221.25	9810.69	10218.4	13.2693	13.1085	13.2502	13.0976	13.215	13.1065	13.1186	13.2738	13.19	12.9882	13.257	13.1889	13.4374	13.1707	13.2601	13.3189	-0.160849	-0.0191315	-0.171746	-0.0543251	-0.16281	-0.150714	0.00450091	-0.0793182	-0.28106	-0.0122549	-0.0803874	0.168115	-0.0985556
Met1197	9.10_276.1709m/z		276.171	1	11698.6	13358.6	21603.3	18261.9	4382.82	8618.57	10979.4	15741.2	17762.4	17477.5	16562.9	8636.07	16138.5	12786.3	12725.7	12975	13.514	13.7055	14.399	14.1565	12.0976	13.0732	13.4225	13.9423	14.1165	14.0932	14.0157	13.0762	13.9782	13.6423	13.6355	13.6634	0.191433	0.884921	0.642503	-1.4164	-0.440811	-0.0915351	0.428217	0.602492	0.579172	0.50162	-0.437884	0.464173	0.128263
Met1198	18.88_295.1901m/z		295.19	9	2079.99	1812.12	1631.59	1516.29	1866.05	1594.15	1935.69	2134.74	1914.77	1456.99	1891.5	1776.48	2688.7	1765.29	1988.86	1855.92	11.0224	10.8235	10.6721	10.5663	10.8658	10.6386	10.9186	11.0598	10.903	10.5088	10.8853	10.7948	11.3927	10.7857	10.9577	10.8579	-0.198897	-0.350298	-0.45603	-0.156593	-0.383794	-0.103733	0.0374838	-0.119406	-0.513584	-0.137044	-0.227554	0.370332	-0.236672
Met1199	11.20_133.0607m/z		133.061	9	6032.01	4997.28	7493.34	11546.1	7234.28	9318.78	6223.4	6384.63	6607.78	7334.81	8253.55	6356.1	5139.17	5822.67	7882.23	8059.89	12.5584	12.2869	12.8714	13.4951	12.8206	13.1859	12.6035	12.6404	12.6899	12.8405	13.0108	12.6339	12.3273	12.5075	12.9444	12.9765	-0.271494	0.312971	0.936691	0.262211	0.627503	0.0450652	0.081964	0.131528	0.282122	0.452377	0.0755028	-0.231103	-0.0509559
Met12	11.71_569.9747m/z		569.975	0	0	0	19322.1	14170.3	31367.4	9681.87	0	19933.7	604.344	4692.51	18802.9	11805	0	11145	66741.2	0	0	0	14.238	13.7906	14.937	13.2411	0	14.2829	9.23923	12.1961	14.1987	13.5271	0	13.4441	16.0263	0	NP	14.238	13.7906	14.937	13.2411	NP	14.2829	9.23923	12.1961	14.1987	13.5271	NP	13.4441
Met120	10.12_652.3671m/z		652.367	1	4117.62	62431.4	332322	3369.67	100374	42439.4	113782	24623.3	513095	35872.4	329846	12123.5	73984.4	381424	335506	7842.71	12.0076	15.93	18.3422	11.7184	16.615	15.3731	16.7959	14.5877	18.9689	15.1306	18.3314	13.5655	16.1749	18.541	18.356	12.9371	3.92239	6.33463	-0.289201	4.60743	3.36552	4.78832	2.58014	6.96127	3.12299	6.32384	1.55792	4.16734	6.53344
Met1200	11.31_399.2600m/z		399.26	0	33655.3	50737.7	37227.4	36669	42617.6	24066.1	47760.5	49157.6	28251.2	48438.7	52681.6	33819.4	15348.9	33801.1	31783.3	31086.6	15.0385	15.6308	15.1841	15.1623	15.3792	14.5547	15.5435	15.5851	14.786	15.5639	15.685	15.0456	13.9058	15.0448	14.956	14.924	0.592224	0.145531	0.123728	0.340616	-0.483834	0.504982	0.546578	-0.252521	0.525324	0.646464	0.00701477	-1.1327	0.00623669
Met1201	10.08_217.1189m/z		217.119	3	78706	116891	106069	99219.7	79099	79340	106951	111347	93476.4	96615.9	104212	86986.5	72221.5	73480.6	88300.8	95450	16.2642	16.8348	16.6946	16.5983	16.2714	16.2758	16.7066	16.7647	16.5123	16.56	16.6692	16.4085	16.1401	16.1651	16.4301	16.5425	0.570615	0.430462	0.334152	0.00718574	0.0115743	0.442398	0.500519	0.248129	0.295788	0.404973	0.144318	-0.124046	-0.0991098
Met1202	10.08_324.1567m/z		324.157	9	15625.6	23561.9	15725	14951.5	16098.9	23245.5	17704.6	20920.4	24165.9	14600.4	16778.6	20698	9865.62	19944.6	20334.7	27066.2	13.9316	14.5242	13.9408	13.868	13.9747	14.5047	14.1118	14.3526	14.5607	13.8337	14.0343	14.3372	13.2682	14.2837	14.3117	14.7242	0.592542	0.00914519	-0.0636282	0.0430479	0.573037	0.180211	0.420997	0.629058	-0.0979064	0.102705	0.405577	-0.663433	0.352082
Met1203	15.57_171.1016m/z		171.102	11	2035.43	1567.37	1829.13	1718.65	1677.04	2014.93	1819.69	1743.45	1834.35	1673.21	1584.15	2124.72	2109.31	2048.75	1696.91	2064.72	10.9911	10.6141	10.8369	10.7471	10.7117	10.9765	10.8295	10.7677	10.8411	10.7084	10.6295	11.0531	11.0426	11.0005	10.7287	11.0117	-0.376987	-0.154176	-0.244052	-0.279413	-0.0145979	-0.161637	-0.223384	-0.150059	-0.282712	-0.361626	0.0619407	0.0514428	0.00941203
Met1204	10.83_454.2063n	454.206	455.214	0	237355	505748	368992	264760	366628	267589	407637	439252	205709	273457	338124	299019	459447	267454	460817	294224	17.8567	18.9481	18.4932	18.0143	18.484	18.0297	18.6369	18.7447	17.6502	18.061	18.3672	18.1899	18.8095	18.0289	18.8138	18.1666	1.09137	0.636541	0.157635	0.627269	0.172971	0.780236	0.888002	-0.206444	0.204265	0.510504	0.333189	0.952849	0.172245
Met1205	9.93_433.2257m/z		433.226	3	21105	26684.5	11607.1	12025.5	11712.9	6851.68	55713.5	16849.2	11787.8	13364.1	23860.4	10689.5	75409.9	7526.31	11958.1	11741.7	14.3653	14.7037	13.5027	13.5538	13.5158	12.7422	15.7657	14.0404	13.525	13.7061	14.5423	13.3839	16.2025	12.8777	13.5457	13.5194	0.338415	-0.862574	-0.811486	-0.849484	-1.62306	1.40044	-0.32491	-0.840292	-0.659225	0.177032	-0.981398	1.83717	-1.48757
Met1206	16.33_543.2555m/z		543.256	2	11511.3	3861.87	19088.7	14266	8566.05	10862.4	11102.8	8997.21	16460	11269.7	11091.9	14293.5	12288.4	18506	3380.91	11165.8	13.4908	11.9151	14.2204	13.8003	13.0644	13.4071	13.4386	13.1353	14.0067	13.4602	13.4372	13.8031	13.585	14.1757	11.7232	13.4468	-1.57568	0.729669	0.309531	-0.426349	-0.0837119	-0.0521299	-0.355502	0.515916	-0.0305999	-0.0535498	0.312309	0.0942443	0.68494
Met1207	12.20_547.3013n	547.301	530.298	0	5.88553e+06	7.99298e+06	3.40823e+06	4.49086e+06	2.86731e+06	2.5268e+06	7.28783e+06	3.43072e+06	5.85085e+06	723583	1.09838e+06	3.13545e+06	2.48566e+06	324172	2.49845e+06	4.77308e+06	22.4887	22.9303	21.7006	22.0986	21.4513	21.2689	22.7971	21.7101	22.4802	19.4648	20.0669	21.5802	21.2452	18.3064	21.2526	22.1865	0.441562	-0.78815	-0.39018	-1.03747	-1.21986	0.308317	-0.778662	-0.00852404	-3.02394	-2.42179	-0.908497	-1.24354	-4.18234
Met1208	4.26_70.5044m/z		70.5044	0	583.8	722.614	758.225	586.69	598.252	698.871	736.183	767.991	628.059	597.15	638.191	669.43	867.756	557.052	667.457	762.983	9.18933	9.49708	9.56648	9.19645	9.22461	9.44888	9.52392	9.58495	9.29476	9.22195	9.31784	9.38679	9.76115	9.12167	9.38253	9.57551	0.307751	0.377153	0.00712468	0.0352798	0.259552	0.334591	0.395617	0.105426	0.0326208	0.128514	0.197459	0.571817	-0.0676613
Met1209	17.75_100.0576m/z		100.058	0	38532.5	35161.3	37632.1	32000.9	34379.5	34334.1	37084.7	37261.9	33571.6	32617.4	36348.6	35181.4	43985.5	33888	37584.1	42549.7	15.2338	15.1017	15.1997	14.9658	15.0693	15.0674	15.1785	15.1854	15.035	14.9934	15.1496	15.1025	15.4247	15.0485	15.1978	15.3769	-0.132087	-0.0341127	-0.267966	-0.16453	-0.166434	-0.0552531	-0.0483749	-0.198835	-0.240438	-0.0841763	-0.131263	0.190949	-0.185305
Met121	9.87_293.6473m/z		293.647	0	5235.62	34556.6	7239.14	3305.97	8566.62	1543.8	15456.4	15389	7901.9	541.215	0	8019.48	6688.41	223.496	6015.59	6959.66	12.3541	15.0767	12.8216	11.6909	13.0645	10.5923	13.9159	13.9096	12.948	9.08006	0	12.9693	12.7074	7.8041	12.5545	12.7648	2.72253	0.467458	-0.663286	0.710366	-1.76187	1.56177	1.55547	0.593839	-3.27409	-12.3541	0.615149	0.353303	-4.55004
Met1210	11.15_553.3330m/z		553.333	0	1.11611e+06	2.16234e+06	449195	491240	720208	280735	1.52559e+06	985616	1.12477e+06	125088	168400	650673	415828	161591	630890	740850	20.09	21.0442	18.777	18.9061	19.4581	18.0989	20.5409	19.9107	20.1012	16.9326	17.3615	19.3116	18.6656	17.302	19.267	19.4988	0.954118	-1.31306	-1.18398	-0.631991	-1.99119	0.450888	-0.179379	0.0111561	-3.15746	-2.72851	-0.778472	-1.42442	-2.78806
Met1211	8.11_97.0283m/z		97.0283	5	1934.42	1773.08	3314.93	4279.25	1944.45	2450.66	1789.46	802.491	1925.87	2322.27	3175.88	2019.79	1620.96	2306.8	1834.12	1612.53	10.9177	10.792	11.6948	12.0631	10.9251	11.259	10.8053	9.64834	10.9113	11.1813	11.6329	10.98	10.6626	11.1717	10.8409	10.6551	-0.125645	0.77708	1.14546	0.00746184	0.341273	-0.112376	-1.26934	-0.00638699	0.263636	0.715259	0.0623094	-0.25505	0.253996
Met1212	18.11_392.3155m/z		392.315	0	23390.7	168.147	1607.43	12514.3	1071.97	6503.81	733.019	167.437	1518.62	263.216	1724.22	1009.16	1732.3	9769.2	1529.91	3308.26	14.5137	7.39358	10.6505	13.6113	10.0661	12.6671	9.51771	7.38748	10.5685	8.0401	10.7517	9.97893	10.7585	13.254	10.5792	11.6919	-7.12007	-3.86311	-0.90236	-4.4476	-1.84658	-4.99594	-7.12617	-3.94511	-6.47355	-3.76192	-4.53472	-3.75517	-1.25963
Met1213	9.03_587.8072m/z		587.807	0	20245.4	28758.7	23076.9	8728.52	20423.6	24505.2	24091.9	23477	19044.5	19246.7	21890.7	18478.8	22802.4	23330.4	28719.4	23520.3	14.3053	14.8117	14.4942	13.0915	14.318	14.5808	14.5563	14.519	14.2171	14.2323	14.418	14.1736	14.4769	14.5099	14.8097	14.5216	0.506399	0.188851	-1.21379	0.0126426	0.275493	0.250953	0.213649	-0.0882248	-0.0729895	0.11272	-0.131725	0.171591	0.204616
Met1214	12.41_736.9311m/z		736.931	0	15161.4	18670.5	18825.2	21098.3	17208.3	12998.9	22095.1	21519.5	11246.8	9458.71	35708.3	17765.6	19802	12024.5	12672.6	17686	13.8881	14.1885	14.2004	14.3648	14.0708	13.6661	14.4314	14.3934	13.4572	13.2074	15.124	14.1168	14.2734	13.5537	13.6294	14.1103	0.300359	0.312263	0.476731	0.182707	-0.222014	0.543326	0.505245	-0.430879	-0.680683	1.23586	0.228688	0.385249	-0.334417
Met1215	12.88_621.3724n	621.372	644.362	0	82030.7	158000	127859	120149	125249	138065	150215	105619	104086	120983	96313.6	103784	179060	150093	130199	142712	16.3239	17.2696	16.9642	16.8745	16.9344	17.075	17.1967	16.6885	16.6674	16.8844	16.5555	16.6632	17.4501	17.1955	16.9904	17.1227	0.945686	0.640319	0.550592	0.610559	0.751116	0.872797	0.364633	0.343547	0.560571	0.231576	0.339347	1.12621	0.871622
Met1216	11.05_518.3129n	518.313	501.31	0	5469.4	5123.62	6947.81	5594.31	15047.2	10427.7	3322.84	21533.9	5415.7	12342.8	32189.4	4775.87	6150.47	8962.51	6005.69	8538.45	12.4172	12.3229	12.7623	12.4497	13.8772	13.3481	11.6982	14.3943	12.4029	13.5914	14.9743	12.2215	12.5865	13.1297	12.5521	13.0598	-0.094218	0.345175	0.0325764	1.46004	0.930965	-0.718966	1.97716	-0.0142353	1.17422	2.55713	-0.19562	0.169313	0.71252
Met1217	11.81_779.4592m/z		779.459	2	37229.3	98407.7	80770.7	78580.2	54969.5	42791.5	102304	112944	31634.4	41456.3	40560.4	66409.3	51346.8	11736.8	28728	56153.3	15.1841	16.5865	16.3015	16.2619	15.7463	15.385	16.6425	16.7852	14.9492	15.3393	15.3078	16.0191	15.648	13.5187	14.8102	15.7771	1.40233	1.1174	1.07773	0.562193	0.200888	1.45836	1.60109	-0.234941	0.155155	0.123633	0.834948	0.463837	-1.6654
Met1218	12.53_790.4189m/z		790.419	0	122394	109769	285309	242348	196430	83580.7	96697.3	171310	125327	52757.7	71913.2	255161	237804	46902.6	95198.3	228272	16.9012	16.7441	18.1222	17.8867	17.5837	16.3509	16.5612	17.3863	16.9353	15.6871	16.134	17.961	17.8594	15.5174	16.5386	17.8004	-0.157063	1.22099	0.985545	0.682481	-0.550297	-0.33999	0.485073	0.0341596	-1.21408	-0.76721	1.05987	0.958232	-1.3838
Met1219	15.57_137.0960m/z		137.096	35	5251.87	4542.9	5058.94	4290.88	4729.52	5052.4	5091.2	5201.43	5243.34	4472.58	5224.33	5361.04	5946.05	5075.34	5137.09	6144.11	12.3586	12.1494	12.3046	12.0671	12.2075	12.3028	12.3138	12.3447	12.3563	12.1269	12.351	12.3883	12.5377	12.3093	12.3267	12.585	-0.209218	-0.0539977	-0.29156	-0.151138	-0.0558632	-0.0448274	-0.0139231	-0.00234586	-0.231724	-0.00758503	0.0296797	0.179099	-0.0493291
Met122	17.35_336.2443n	336.244	337.252	0	27467.4	22249.8	109403	85510.7	38259.9	69124.8	34031.5	29365.8	60911.2	73354.9	64925.4	97355.8	60257.5	43757	55494.9	114390	14.7454	14.4415	16.7393	16.3838	15.2235	16.0769	15.0546	14.8419	15.8944	16.1626	15.9865	16.571	15.8789	15.4172	15.7601	16.8036	-0.303933	1.99385	1.63838	0.478111	1.33148	0.30915	0.0964161	1.14898	1.41717	1.24106	1.82554	1.13342	0.67179
Met1220	9.80_713.4193m/z		713.419	1	63049.4	42634	115298	51307.7	95669	187456	49591.6	26814.4	169205	172190	119247	48545.6	35915.2	144483	111107	43952.8	15.9442	15.3797	16.815	15.6469	16.5458	17.5162	15.5978	14.7107	17.3684	17.3936	16.8636	15.5671	15.1323	17.1405	16.7616	15.4237	-0.564476	0.870818	-0.297305	0.60157	1.572	-0.346386	-1.23347	1.42422	1.44945	0.919396	-0.377142	-0.811888	1.19634
Met1221	11.15_582.2641m/z		582.264	0	18056.2	39289.1	13370	12402.6	25859.1	20157	31446.8	30064.2	13638.9	19580.6	13471.2	22971.4	13028.4	7495.28	7346.24	25468.7	14.1402	15.2618	13.7067	13.5984	14.6584	14.299	14.9406	14.8758	13.7354	14.2571	13.7176	14.4875	13.6694	12.8718	12.8428	14.6364	1.12164	-0.433492	-0.541851	0.518179	0.158789	0.800421	0.735555	-0.404761	0.116931	-0.422608	0.347344	-0.470836	-1.26844
Met1222	9.80_357.2132m/z		357.213	0	192184	246560	276468	154609	279749	346663	199197	189159	350669	340994	285953	177223	109482	336343	276488	150190	17.5521	17.9116	18.0768	17.2383	18.0938	18.4032	17.6038	17.5292	18.4198	18.3794	18.1254	17.4352	16.7403	18.3596	18.0769	17.1964	0.359451	0.524625	-0.313862	0.541646	0.851047	0.0517047	-0.0228907	0.867623	0.827259	0.573287	-0.116927	-0.811792	0.807444
Met1223	13.34_518.2956m/z		518.296	1	20288.2	37683.7	26986.6	19745.8	32170.7	41888.5	30862.6	32538.4	26653.7	33671.5	30283.5	21950	38697.6	30218.8	35370.2	28936.3	14.3084	15.2017	14.72	14.2693	14.9735	15.3543	14.9136	14.9899	14.702	15.0392	14.8862	14.4219	15.24	14.8832	15.1102	14.8206	0.893296	0.411602	-0.0390964	0.665102	1.04591	0.605218	0.681501	0.393694	0.730884	0.57789	0.113576	0.9316	0.574802
Met1224	12.07_72.0805m/z		72.0805	3	10394.1	7113.12	8811.36	11369.3	6352.47	8519.58	9580.22	6546.19	11117.7	7606.54	9460.68	8796.98	5438.72	8465.05	7191.76	9889.81	13.3435	12.7963	13.1051	13.4729	12.6331	13.0566	13.2258	12.6764	13.4406	12.893	13.2077	13.1028	12.4091	13.0473	12.8121	13.2717	-0.547209	-0.238325	0.129383	-0.710373	-0.286908	-0.117631	-0.667035	0.0970929	-0.450449	-0.135747	-0.240682	-0.934425	-0.296172
Met1225	5.55_232.0267m/z		232.027	1	7907.53	10829.5	8604.87	8345.32	8087.06	6177.87	9676.69	10658	8751.36	8138.19	9204.55	9304.93	13324.2	8973.92	10525.6	8639.74	12.949	13.4027	13.0709	13.0268	12.9814	12.5929	13.2403	13.3796	13.0953	12.9905	13.1681	13.1838	13.7018	13.1315	13.3616	13.0768	0.453666	0.121926	0.0777399	0.0323885	-0.356117	0.291287	0.430637	0.146281	0.0414816	0.219121	0.234769	0.752754	0.182511
Met1226	19.81_181.1223m/z		181.122	10	3887.94	3666.56	6554.43	7039.44	4117.76	8131.39	5286.72	4749.4	7855.19	6429.02	5403.15	9684.26	5751.63	4914.95	6988.47	10391	11.9248	11.8402	12.6783	12.7812	12.0076	12.9893	12.3682	12.2135	12.9394	12.6504	12.3996	13.2414	12.4898	12.263	12.7708	13.343	-0.0845774	0.753465	0.856456	0.0828553	1.0645	0.443368	0.288742	1.01464	0.725595	0.474796	1.31664	0.564966	0.338171
Met1227	15.66_96.0888m/z		96.0888	0	86.0603	61.4057	99.4493	146.001	70.7082	88.3783	104.422	61.0191	90.627	105.821	91.4534	108.404	90.2126	74.2434	90.6234	94.0661	6.42728	5.9403	6.63589	7.18983	6.14381	6.46562	6.70628	5.93119	6.50187	6.72548	6.51496	6.76027	6.49526	6.21419	6.50181	6.5556	-0.486976	0.208614	0.762554	-0.283469	0.038344	0.279004	-0.496086	0.0745929	0.298206	0.0876888	0.332992	0.067982	-0.213084
Met1228	17.87_172.1696m/z		172.17	1	451.68	333.43	728.024	486.078	569.126	389.881	645.854	358.386	560.669	479.143	820.41	615.475	797.686	500.634	489.989	519.922	8.81916	8.38124	9.50784	8.92504	9.15261	8.60689	9.33507	8.48537	9.13101	8.90431	9.6802	9.26556	9.63968	8.96761	8.9366	9.02215	-0.437918	0.688683	0.105886	0.333447	-0.21227	0.515907	-0.333788	0.311847	0.0851553	0.861042	0.446398	0.82052	0.148455
Met1229	13.45_809.4760m/z		809.476	17	31388.1	123644	75978.4	98985.6	97110.2	152236	96930.6	82354.9	69050	115437	168957	96569.4	141024	90055.5	90664.4	89364.3	14.9379	16.9158	16.2133	16.5949	16.5673	17.216	16.5647	16.3296	16.0754	16.8167	17.3663	16.5593	17.1056	16.4585	16.4682	16.4474	1.9779	1.27537	1.657	1.6294	2.27802	1.62673	1.39163	1.13742	1.87881	2.42837	1.62135	2.16765	1.5206
Met123	9.03_558.2884m/z		558.288	0	825.026	6939.47	71282.8	30152	14114.7	77496.7	38791.8	5047.91	98058	5404.86	46965.9	1741.63	18367.6	56773.1	92067.1	1478.43	9.6883	12.7606	16.1213	14.88	13.7849	16.2418	15.2435	12.3015	16.5813	12.4	15.5193	10.7662	14.1649	15.7929	16.4904	10.5298	3.07231	6.43297	5.19167	4.09661	6.55355	5.55517	2.61317	6.89305	2.71175	5.83103	1.07792	4.47658	6.10463
Met1230	12.20_229.1546m/z		229.155	1	466122	427271	382329	537655	306346	272743	481940	418926	430051	207032	304685	356805	257398	150291	291214	437616	18.8303	18.7048	18.5445	19.0363	18.2248	18.0572	18.8785	18.6763	18.7141	17.6595	18.217	18.4448	17.9736	17.1974	18.1517	18.7393	-0.125556	-0.285891	0.205975	-0.605546	-0.773162	0.0481469	-0.154011	-0.116199	-1.17085	-0.613388	-0.38557	-0.856705	-1.63294
Met1231	11.26_156.0476m/z		156.048	1	2354.15	621.428	2832.4	1935.87	745.655	2195.42	925.298	1046.73	2587.12	2267.21	1784	2764.81	1452.19	1720.25	901.561	2798.56	11.201	9.27944	11.4678	10.9188	9.54236	11.1003	9.85377	10.0317	11.3371	11.1467	10.8009	11.433	10.504	10.7484	9.81628	11.4505	-1.92155	0.266815	-0.282229	-1.65863	-0.100712	-1.34722	-1.16931	0.136138	-0.0542881	-0.400093	0.231973	-0.696977	-0.452593
Met1232	9.03_546.2409m/z		546.241	1	203312	372004	226152	214194	268476	307235	318583	303467	254367	266197	235656	240264	160954	218502	189109	348492	17.6333	18.505	17.7869	17.7086	18.0344	18.229	18.2813	18.2112	17.9566	18.0221	17.8463	17.8743	17.2963	17.7373	17.5289	18.4108	0.871624	0.153594	0.0752245	0.401097	0.595647	0.647974	0.577846	0.323216	0.3888	0.212986	0.240925	-0.337049	0.103949
Met1233	9.99_415.7243m/z		415.724	0	31589.7	75989.4	29219.2	24629	29682.3	18633	58320.4	30843.2	26944.5	19626.2	50923.8	32599.2	25771.7	27155.8	40773.1	24898.2	14.9472	16.2135	14.8346	14.5881	14.8573	14.1856	15.8317	14.9127	14.7177	14.2605	15.6361	14.9925	14.6535	14.729	15.3153	14.6038	1.26634	-0.112539	-0.359099	-0.08985	-0.761594	0.884548	-0.0345033	-0.229463	-0.686673	0.688887	0.0453822	-0.293665	-0.218192
Met1234	14.52_267.1334m/z		267.133	1	5963.81	4102.9	4756.9	3654.68	6277.21	5735.69	4868.7	4784.32	4944.77	5623.46	4492.17	5213.6	4412.88	3701.68	4463.35	4790.11	12.542	12.0024	12.2158	11.8355	12.6159	12.4858	12.2493	12.2241	12.2717	12.4572	12.1332	12.3481	12.1075	11.854	12.1239	12.2258	-0.539591	-0.326211	-0.706489	0.0738892	-0.0562658	-0.292699	-0.31792	-0.270331	-0.0847768	-0.408821	-0.193955	-0.434512	-0.688052
Met1235	13.62_658.0485m/z		658.049	0	40478.7	47156	60239.1	33946.2	39875.4	101687	44407.3	39586	39755.2	49037.3	37299.3	53076.2	41854.3	77924.6	54128	59381.6	15.3049	15.5252	15.8784	15.051	15.2832	16.6338	15.4385	15.2727	15.2789	15.5816	15.1869	15.6958	15.3531	16.2498	15.7241	15.8577	0.22028	0.573538	-0.253911	-0.0216631	1.32891	0.133636	-0.0321717	-0.0260197	0.276716	-0.118015	0.390904	0.0482135	0.944917
Met1236	14.06_432.2416m/z		432.242	3	39874.8	17739.6	41664.2	41295.2	24223.6	44306.1	24089.8	25176	40518	45015	28495.9	48861.3	29096	34191.7	22630.9	44615.8	15.2832	14.1147	15.3465	15.3337	14.5641	15.4352	14.5561	14.6198	15.3063	15.4581	14.7985	15.5764	14.8285	15.0614	14.466	15.4453	-1.16851	0.0633319	0.0504969	-0.719063	0.152027	-0.727053	-0.66343	0.0230836	0.174928	-0.484724	0.293215	-0.454659	-0.221831
Met1237	15.08_199.1329m/z		199.133	2	1741.82	2325.38	1615.42	1376.74	2093.06	2064.55	1823.11	1934.15	1499.63	1766.12	1635.77	1911.81	2226.02	1829.19	1704.66	2335.54	10.7664	11.1833	10.6577	10.427	11.0314	11.0116	10.8322	10.9175	10.5504	10.7864	10.6758	10.9007	11.1203	10.837	10.7353	11.1895	0.416873	-0.108684	-0.339341	0.265021	0.245236	0.0658049	0.151108	-0.215987	0.0199923	-0.0906272	0.134342	0.353872	0.0706132
Met1238	20.35_73.5316m/z		73.5316	0	864.847	861.759	820.708	645.082	768.813	795.332	887.045	904.585	754.287	713.255	853.007	830.008	1032.14	928.114	944.045	819.319	9.7563	9.75114	9.68072	9.33334	9.58649	9.63541	9.79286	9.82111	9.55897	9.47827	9.73641	9.69698	10.0114	9.85816	9.88271	9.67828	-0.00516012	-0.0755756	-0.422962	-0.169812	-0.120887	0.0365622	0.0648122	-0.197331	-0.278026	-0.0198873	-0.0593195	0.25512	0.101858
Met1239	13.00_632.3929n	632.393	655.382	1	1.16244e+06	2.43454e+06	1.69164e+06	1.16553e+06	1.59278e+06	2.39186e+06	2.00465e+06	1.41884e+06	2.06844e+06	2.40583e+06	1.75356e+06	1.24155e+06	2.43938e+06	3.11279e+06	1.86134e+06	2.40161e+06	20.1487	21.2152	20.69	20.1526	20.6031	21.1897	20.9349	20.4363	20.9801	21.1981	20.7419	20.2437	21.2181	21.5698	20.8279	21.1956	1.0665	0.541268	0.00383037	0.454393	1.04098	0.786191	0.28756	0.831385	1.04938	0.593131	0.0949854	1.06936	1.42105
Met124	14.60_253.0634m/z		253.063	12	201.201	212.513	0	27.8996	199.113	8155.3	176.258	118.569	168.44	178.003	7.35291	164.574	3966.83	58.805	79.1793	156.46	7.65249	7.7314	0	4.80217	7.63744	12.9935	7.46154	6.88959	7.39609	7.47576	2.87831	7.36259	11.9538	5.87787	6.30705	7.28965	0.0789124	-7.65249	-2.85032	-0.0150508	5.34103	-0.190948	-0.762904	-0.256404	-0.176732	-4.77418	-0.2899	4.30128	-1.77462
Met1240	9.10_203.1391m/z		203.139	0	58678.9	569.949	5813.86	16611.9	3034.07	10186.5	3794.73	6609.97	4531.88	13102.6	27332.1	7524.89	6036.41	1401.33	1300.24	14224.5	15.8406	9.15469	12.5053	14.0199	11.567	13.3144	11.8898	12.6904	12.1459	13.6776	14.7383	12.8775	12.5595	10.4526	10.3446	13.7961	-6.68587	-3.33527	-1.82062	-4.27351	-2.52619	-3.95077	-3.15013	-3.69466	-2.16299	-1.10225	-2.9631	-3.28108	-5.38797
Met1241	10.93_72.0806m/z		72.0806	3	36149.1	32696	34472.8	45838.1	25407.1	36240.5	40718.3	32296.3	34964.8	29612.9	37867	34031.8	28993.2	28703.8	34306.5	40520.4	15.1417	14.9968	15.0732	15.4843	14.6329	15.1453	15.3134	14.9791	15.0936	14.8539	15.2087	15.0546	14.8234	14.809	15.0662	15.3064	-0.144843	-0.0684983	0.342588	-0.508725	0.00364414	0.171718	-0.162589	-0.0480557	-0.287732	0.0669816	-0.0870772	-0.318247	-0.332715
Met1242	14.84_171.1383m/z		171.138	85	975.55	1104.04	749.46	855.507	1092.22	1165.35	1209.28	948.389	932.726	823.111	883.533	966.416	1754.81	1136.29	1245.73	1038.5	9.93007	10.1086	9.54971	9.74064	10.093	10.1865	10.2399	9.88933	9.86531	9.68494	9.78714	9.9165	10.7771	10.1501	10.2828	10.0203	0.178508	-0.380363	-0.189435	0.162978	0.256475	0.309857	-0.0407369	-0.0647627	-0.245128	-0.142931	-0.0135712	0.847028	0.220042
Met1243	13.27_752.4510m/z		752.451	0	45807	106125	73934.9	61238.6	92805.3	227093	82538	80665	50512.8	98680.2	81477.9	67482.9	98793	97128.7	97436.6	91753.8	15.4833	16.6954	16.174	15.9022	16.5019	17.7929	16.3328	16.2997	15.6244	16.5905	16.3141	16.0422	16.5921	16.5676	16.5722	16.4855	1.21212	0.690687	0.418873	1.01864	2.30964	0.849489	0.816374	0.14108	1.10719	0.83084	0.558953	1.10884	1.08433
Met1244	11.81_439.2914m/z		439.291	0	3.07521e+06	5.48846e+06	2.79183e+06	2.83322e+06	3.49732e+06	1.43629e+06	4.2765e+06	3.8226e+06	5.99988e+06	2.28094e+06	2.46826e+06	2.97801e+06	1.32452e+06	1.91438e+06	2.33986e+06	4.01257e+06	21.5523	22.388	21.4128	21.434	21.7378	20.4539	22.028	21.8661	22.5165	21.1212	21.2351	21.5059	20.337	20.8684	21.158	21.9361	0.835715	-0.139473	-0.118241	0.185565	-1.09833	0.475745	0.313868	0.964248	-0.431055	-0.317189	-0.046335	-1.21522	-0.683808
Met1245	10.03_213.0871m/z		213.087	3	5244.71	6584.85	7313.37	3439.49	5240.18	2092.26	5358.15	7121.74	4160.83	4961.04	5707.66	4289.65	2140.55	5290.32	10467.2	3483.92	12.3566	12.6849	12.8363	11.748	12.3554	11.0308	12.3875	12.798	12.0227	12.2764	12.4787	12.0666	11.0638	12.3691	13.3536	11.7665	0.328288	0.479675	-0.608669	-0.00124531	-1.3258	0.0308742	0.441368	-0.333989	-0.080219	0.122038	-0.290001	-1.29288	0.0124924
Met1246	9.64_427.2553m/z		427.255	1	175889	191192	341501	174848	224561	327051	206522	183176	197012	154665	285845	169032	166476	326604	244406	144944	17.4243	17.5447	18.3815	17.4157	17.7767	18.3192	17.6559	17.4829	17.5879	17.2388	18.1249	17.3669	17.345	18.3172	17.8989	17.1451	0.120354	0.957223	-0.00857083	0.352437	0.894845	0.231625	0.0585625	0.163618	-0.185521	0.700563	-0.0573714	-0.0793561	0.892873
Met1247	8.03_185.0922m/z		185.092	4	19999.5	23816.9	29011.5	30412.6	22041.2	23346	22034.9	24091	22366.5	23693.9	30738.5	22412.6	29536.2	22460.8	23613.3	20249.8	14.2877	14.5397	14.8243	14.8924	14.4279	14.5109	14.4275	14.5562	14.4491	14.5322	14.9078	14.452	14.8502	14.4551	14.5273	14.3056	0.252016	0.536656	0.6047	0.140234	0.223208	0.139825	0.268527	0.161374	0.244549	0.620081	0.164343	0.562515	0.16744
Met1248	7.77_446.2409m/z		446.241	0	13166.1	9896.93	20210	30446.2	3722.46	13357.4	12295.3	8718.48	29319.1	17703.2	16970.4	16504.2	7056.72	9085.38	7396.56	11556.3	13.6845	13.2728	14.3028	14.894	11.862	13.7054	13.5858	13.0899	14.8396	14.1117	14.0507	14.0105	12.7848	13.1493	12.8526	13.4964	-0.411776	0.618244	1.20944	-1.8225	0.0208123	-0.0987234	-0.59468	1.15501	0.427178	0.366193	0.326009	-0.89976	-0.53521
Met1249	13.54_580.9812n	580.981	581.989	0	28371.4	36159.6	24859.1	37672.4	45257.9	80176.2	26656.2	31517.7	20152.9	89426.5	22878.5	27336.8	53786.8	34247.6	35297.1	31686	14.7921	15.1421	14.6015	15.2012	15.4659	16.2909	14.7022	14.9439	14.2987	16.4484	14.4817	14.7386	15.715	15.0637	15.1073	14.9516	0.349944	-0.190662	0.409072	0.673734	1.49874	-0.0899629	0.151728	-0.493452	1.65627	-0.310445	-0.0535927	0.922815	0.271567
Met125	11.97_559.8229m/z		559.823	0	0	88628.6	9725.49	7746.42	2443.41	6486.41	52931.1	3036.69	42893.2	7507.06	31088.3	4085.33	4100.05	21174.6	4325.22	650.784	0	16.4355	13.2476	12.9193	11.2547	12.6632	15.6918	11.5683	15.3885	12.874	14.9241	11.9962	12.0014	14.37	12.0786	9.34603	16.4355	13.2476	12.9193	11.2547	12.6632	15.6918	11.5683	15.3885	12.874	14.9241	11.9962	12.0014	14.37
Met1250	11.15_732.3235m/z		732.324	0	10831.1	12024.4	12738.3	9672.22	14912.1	10921.2	15305.3	14358.6	14597.4	11934.8	13582.3	12399.2	17258.7	14147.6	11842.9	10675.4	13.4029	13.5537	13.6369	13.2396	13.8642	13.4148	13.9017	13.8096	13.8334	13.5429	13.7294	13.598	14.075	13.7883	13.5317	13.382	0.150781	0.233997	-0.163261	0.461306	0.0119558	0.498856	0.406734	0.430531	0.13999	0.326543	0.195068	0.67214	0.385374
Met1251	11.05_606.3739n	606.374	607.381	0	90138.2	115110	113340	95297.8	96604.4	87904.2	108091	117400	96572.2	93659.4	151805	96552.6	139602	108364	129646	85728	16.4599	16.8126	16.7903	16.5402	16.5598	16.4236	16.7219	16.8411	16.5593	16.5151	17.2119	16.559	17.091	16.7255	16.9842	16.3875	0.352798	0.330444	0.0803056	0.0999506	-0.036206	0.262032	0.381223	0.0994696	0.0552858	0.752006	0.0991764	0.631111	0.265682
Met1252	10.83_229.0642m/z		229.064	1	24561.3	2691.41	20684.5	25716.4	6894.38	20133.8	9697.16	9662.62	20937.1	8430.39	13898.6	27231.4	6987.97	19193.7	11906.5	30861.8	14.5841	11.3941	14.3363	14.6504	12.7512	14.2973	13.2433	13.2382	14.3538	13.0414	13.7627	14.733	12.7707	14.2283	13.5395	14.9135	-3.18996	-0.247843	0.0663002	-1.8329	-0.286773	-1.34076	-1.3459	-0.230327	-1.54272	-0.821449	0.148881	-1.81344	-0.355753
Met1253	9.75_457.1679m/z		457.168	2	15630.7	12762.1	26451.2	31186.2	14853.2	19196.1	16477.9	15570.9	25157.3	18708.7	20962.4	24628.2	16847.6	20391.1	21050.7	19679.9	13.9321	13.6396	14.691	14.9286	13.8585	14.2285	14.0082	13.9266	14.6187	14.1914	14.3555	14.588	14.0403	14.3156	14.3616	14.2644	-0.292522	0.758952	0.996527	-0.073613	0.29643	0.0761497	-0.00553021	0.686596	0.259327	0.423423	0.655929	0.108157	0.383554
Met1254	13.10_710.3995m/z		710.4	1	46948.5	70152	77429.2	72487.7	47200.7	70302.1	68337.9	69149.4	50170.9	73163.2	66810.7	63793	69565.3	54660.1	51114.8	64394.7	15.5188	16.0982	16.2406	16.1454	15.5265	16.1013	16.0604	16.0774	15.6146	16.1588	16.0278	15.9611	16.0861	15.7382	15.6415	15.9747	0.579405	0.721798	0.626656	0.00772943	0.582487	0.541605	0.558636	0.09577	0.640038	0.509	0.442319	0.567288	0.219409
Met1255	10.88_751.2818m/z		751.282	1	12695.3	27320.3	8420.71	10146.8	17416.2	11651	17497.9	28437.5	15607.1	12193.9	17306.1	14703	27375.3	15435.7	17479	13341	13.632	14.7377	13.0397	13.3087	14.0881	13.5082	14.0949	14.7955	13.9299	13.5739	14.079	13.8438	14.7406	13.914	14.0933	13.7036	1.10568	-0.592275	-0.323263	0.456142	-0.123833	0.46289	1.1635	0.297916	-0.0581301	0.446989	0.211824	1.10858	0.281982
Met1256	11.45_458.2590n	458.259	459.266	0	892747	1.2635e+06	1.209e+06	996553	1.03121e+06	1.1417e+06	1.94415e+06	1.02609e+06	1.05633e+06	1.50497e+06	998301	1.19577e+06	1.16532e+06	946532	997769	1.24567e+06	19.7679	20.269	20.2054	19.9266	19.9759	20.1228	20.8907	19.9687	20.0106	20.5213	19.9291	20.1895	20.1523	19.8523	19.9283	20.2485	0.5011	0.437496	0.158695	0.20802	0.35486	1.12282	0.200835	0.242744	0.753411	0.161225	0.421618	0.384398	0.0844001
Met1257	3.44_286.1478m/z		286.148	0	2564.24	2493.53	5236.57	3516.4	2532.72	2635.28	2042.47	2474.38	4191.09	2689.42	4800.15	1984.62	2280.07	6057.4	4073.8	1509.97	11.3243	11.284	12.3544	11.7799	11.3065	11.3637	10.9961	11.2729	12.0331	11.3931	12.2289	10.9546	11.1549	12.5645	11.9922	10.5603	-0.0403379	1.03009	0.455568	-0.0178397	0.0394287	-0.328212	-0.0514628	0.708795	0.0687638	0.904552	-0.369669	-0.169453	1.24017
Met1258	5.01_235.1191m/z		235.119	1	246993	327391	376072	425360	229240	237783	291609	284612	275095	328283	345597	283198	406238	240193	311651	258132	17.9141	18.3207	18.5206	18.6983	17.8065	17.8593	18.1537	18.1186	18.0696	18.3246	18.3987	18.1114	18.632	17.8738	18.2496	17.9778	0.406543	0.60654	0.784216	-0.107612	-0.0548265	0.239567	0.204529	0.155459	0.410472	0.484621	0.19734	0.717857	-0.0402743
Met1259	4.19_313.0119m/z		313.012	9	14981.7	19534.7	18027.1	15259.1	15629.5	18962.9	18889.1	20847.1	17545.9	14804.6	13667.8	17894.2	23514	14267.7	17528.3	18743.3	13.8709	14.2538	14.1379	13.8974	13.932	14.2109	14.2053	14.3476	14.0988	13.8538	13.7385	14.1272	14.5212	13.8005	14.0974	14.1941	0.382843	0.266966	0.0264708	0.0610723	0.33998	0.334357	0.476645	0.227935	-0.0171533	-0.132414	0.256294	0.650319	-0.0704475
Met126	19.49_270.2199n	270.22	293.209	5	117776	78239.8	81643.8	77438.9	109332	118202	143627	169734	124793	166135	113687	160624	174911	103222	115998	189445	16.8457	16.2556	16.3171	16.2408	16.7384	16.8509	17.132	17.3729	16.9292	17.342	16.7947	17.2933	17.4163	16.6554	16.8237	17.5314	-0.590068	-0.528629	-0.604912	-0.107327	0.00521252	0.286282	0.527233	0.083491	0.496314	-0.0509787	0.447641	0.570574	-0.190297
Met1260	4.26_201.9798m/z		201.98	0	3046.37	3505.05	3699.34	2733.95	3005.39	3423.35	3582.83	3862.25	3177.2	2848.76	2941.74	3324.43	4552	2935.3	3368.29	3855.98	11.5729	11.7752	11.8531	11.4168	11.5533	11.7412	11.8069	11.9152	11.6335	11.4761	11.5225	11.6989	12.1523	11.5193	11.7178	11.9129	0.202346	0.280178	-0.156103	-0.0195353	0.16832	0.234011	0.342353	0.0606661	-0.0967548	-0.0504193	0.126017	0.579411	-0.0535843
Met1261	10.88_405.7166m/z		405.717	0	9523.65	13425.5	9193.03	13980.3	12334.9	10975.1	9648.78	13794.2	12338.1	9870.85	13422.9	14495.1	15166.4	9645.79	14035.4	9251.9	13.2173	13.7127	13.1663	13.7711	13.5905	13.422	13.2361	13.7518	13.5908	13.269	13.7124	13.8233	13.8886	13.2357	13.7768	13.1755	0.495389	-0.0509747	0.553812	0.373163	0.204652	0.0188313	0.534479	0.373528	0.0516591	0.495111	0.605977	0.671295	0.0183846
Met1262	3.27_129.0658m/z		129.066	12	556.706	1021.52	738.46	575.958	609.447	1046.76	980.302	1031.66	759.062	1248.52	621.196	598.625	1173.29	702.454	1229.18	709.932	9.12077	9.99651	9.52838	9.16982	9.25136	10.0317	9.93708	10.0108	9.56807	10.286	9.27891	9.22551	10.1963	9.45626	10.2635	9.47154	0.875733	0.407604	0.0490478	0.130583	0.910938	0.81631	0.889984	0.447301	1.16523	0.158133	0.104736	1.07557	0.335487
Met1263	9.03_237.9992m/z		237.999	0	152801	164021	334477	239454	111421	151382	169692	199912	206183	244175	221051	228226	289163	149618	170470	160874	17.2213	17.3235	18.3515	17.8694	16.7657	17.2078	17.3726	17.609	17.6536	17.8976	17.754	17.8001	18.1415	17.1909	17.3792	17.2956	0.102226	1.13025	0.64809	-0.455637	-0.0134644	0.151258	0.387708	0.432266	0.676257	0.532718	0.578808	0.920224	-0.0303782
Met1264	10.76_856.4411m/z		856.441	0	241701	242199	352509	344909	356585	285752	268565	278038	272982	306498	319782	257735	210459	261159	377145	242500	17.8829	17.8858	18.4273	18.3959	18.4439	18.1244	18.0349	18.0849	18.0584	18.2255	18.2867	17.9755	17.6832	17.9946	18.5248	17.8876	0.00296939	0.544433	0.512988	0.561019	0.241537	0.152045	0.202056	0.175581	0.342653	0.403865	0.0926639	-0.199689	0.111703
Met1265	11.05_575.2839m/z		575.284	6	14723.3	12841.4	16248.3	25422.8	14157.1	21801.8	16970.4	16781.6	18064.5	16523.5	18409.2	18029	18543.2	15077.8	18859.9	15280.8	13.8458	13.6485	13.988	14.6338	13.7892	14.4122	14.0507	14.0346	14.1409	14.0122	14.1681	14.138	14.1786	13.8801	14.203	13.8994	-0.197303	0.142186	0.788022	-0.0565736	0.566347	0.204915	0.188782	0.295057	0.166412	0.322322	0.292215	0.332785	0.0343218
Met1266	13.71_666.0632n	666.063	649.06	0	5571.26	14044.1	9533.32	3574.66	9190.79	6863.73	7039.97	7853.98	4270.21	7305.72	5197.15	7897.73	11380.8	8967.1	8467.34	8461.07	12.4438	13.7777	13.2188	11.8036	13.166	12.7448	12.7814	12.9392	12.0601	12.8348	12.3435	12.9472	13.4743	13.1304	13.0477	13.0466	1.33389	0.774976	-0.640197	0.722185	0.30099	0.337566	0.49542	-0.383695	0.391024	-0.100283	0.503436	1.03052	0.686639
Met1267	9.80_357.7151m/z		357.715	0	43064.2	29726.3	59709.8	31008.8	68338.4	109644	27475.9	17662.1	104442	99363.5	71533.3	34830.1	22203.9	96870.3	65192.7	28482.7	15.3942	14.8595	15.8657	14.9204	16.0604	16.7425	14.7459	14.1084	16.6723	16.6004	16.1263	15.088	14.4385	16.5638	15.9924	14.7978	-0.534748	0.471481	-0.473811	0.666209	1.34826	-0.648324	-1.28583	1.27815	1.20623	0.732128	-0.306152	-0.955677	1.16957
Met1268	16.07_271.1243m/z		271.124	1	9172.04	2590.26	6864.54	3608.21	4121.78	5221.76	7807.3	6829.98	10525.8	5442.33	9509.98	8596.61	5742.97	4795.95	627.849	5734.53	13.163	11.3389	12.7449	11.8171	12.0091	12.3503	12.9306	12.7377	13.3616	12.41	13.2152	13.0696	12.4876	12.2276	9.29427	12.4855	-1.82414	-0.418079	-1.34596	-1.15398	-0.812706	-0.232418	-0.425361	0.198617	-0.753017	0.0522007	-0.0934743	-0.675446	-0.935426
Met1269	8.55_237.9991m/z		237.999	0	201930	122627	49232.2	62507.7	173149	187750	170021	150440	158680	45044.5	116738	166197	142829	158613	82709	121317	17.6235	16.9039	15.5873	15.9317	17.4017	17.5185	17.3754	17.1988	17.2758	15.4591	16.8329	17.3425	17.1239	17.2752	16.3358	16.8884	-0.71958	-2.03618	-1.69175	-0.221842	-0.105042	-0.248141	-0.424667	-0.347733	-2.16444	-0.790583	-0.280965	-0.499568	-0.348346
Met127	5.01_123.0709m/z		123.071	0	1.90916	1330.08	1614.36	550.072	793.722	661.501	1213.23	1111.74	893.148	1351.48	1276.03	1026.31	1960.15	1073.83	1399.63	1048.11	0.93294	10.3773	10.6567	9.10348	9.63249	9.3696	10.2446	10.1186	9.80276	10.4003	10.3174	10.0033	10.9367	10.0685	10.4508	10.0336	9.44436	9.72381	8.17054	8.69955	8.43666	9.31169	9.18566	8.86981	9.46738	9.3845	9.07031	10.0038	9.13561
Met1270	10.76_154.0735m/z		154.074	0	5980.02	6554.2	9580.73	7580.59	5778.94	6367.7	6627.15	7628.58	6227.92	6792.74	7601.28	6220.23	10090.9	5837.26	6997.71	6348.94	12.5459	12.6782	13.2259	12.8881	12.4966	12.6366	12.6942	12.8972	12.6045	12.7298	12.892	12.6028	13.3008	12.5111	12.7727	12.6323	0.13227	0.679986	0.34216	-0.049345	0.0906224	0.14824	0.351266	0.0586011	0.183843	0.346092	0.0568187	0.754832	-0.0348594
Met1271	8.55_84.0806m/z		84.0806	13	8153.78	7060.4	9713.33	9520.85	5850.74	8138.54	7458.91	7295.75	8700.72	7488.33	9231.57	8923.22	5857.73	6336.82	7323.24	8824.35	12.9933	12.7855	13.2458	13.2169	12.5144	12.9906	12.8647	12.8328	13.0869	12.8704	13.1724	13.1233	12.5161	12.6295	12.8383	13.1073	-0.20772	0.252497	0.223621	-0.47885	-0.00269979	-0.128505	-0.160413	0.0936645	-0.122825	0.179107	0.130095	-0.477128	-0.363711
Met1272	11.55_581.3654m/z		581.365	0	20903.9	18339.3	64540.3	21367.1	15116.4	10038.5	19661.2	16601.6	18661.1	4052.31	13205.5	50082.7	10546.3	5898.76	13935.8	18242.1	14.3515	14.1627	15.9779	14.3831	13.8838	13.2933	14.2631	14.019	14.1877	11.9845	13.6889	15.612	13.3644	12.5262	13.7665	14.155	-0.188831	1.62643	0.0316186	-0.467653	-1.05823	-0.088417	-0.332445	-0.163737	-2.36696	-0.662627	1.26054	-0.987037	-1.82529
Met1273	13.42_602.3494m/z		602.349	2	25962.5	28410.8	25571.8	37220.6	22870.3	49516.6	30073.7	28805.2	38711.9	34623.2	31210.4	36539.2	34582.2	42924.8	27426.9	23519	14.6641	14.7942	14.6423	15.1838	14.4812	15.5956	14.8762	14.814	15.2405	15.0795	14.9297	15.1572	15.0777	15.3895	14.7433	14.5215	0.130008	-0.021875	0.519672	-0.182954	0.931482	0.21207	0.149899	0.576345	0.41531	0.265598	0.493016	0.413601	0.72538
Met1274	12.38_504.2933m/z		504.293	1	12077.5	11021.5	19547.1	15161.1	11369.9	14631.9	16671.7	11521.9	16942.1	9817.88	13604.7	19271.4	12462.8	11429.6	15461.6	13697.7	13.56	13.428	14.2547	13.8881	13.4729	13.8368	14.0251	13.4921	14.0483	13.2612	13.7318	14.2342	13.6053	13.4805	13.9164	13.7416	-0.132002	0.694632	0.328054	-0.0871014	0.276797	0.465082	-0.067939	0.488293	-0.298839	0.171783	0.674141	0.0453023	-0.0795466
Met1275	10.22_474.7300n	474.73	457.727	0	14899.2	15771.7	9198.1	7357.19	45472.1	12258.5	12276.7	14288.3	11088.3	6713.45	9726.36	10577.6	19333.7	13887.8	17461.3	10156.2	13.8629	13.945	13.1671	12.8449	15.4727	13.5815	13.5836	13.8025	13.4368	12.7128	13.2477	13.3687	14.2388	13.7615	14.0919	13.3101	0.0821001	-0.695827	-1.01801	1.60975	-0.281454	-0.279316	-0.0604046	-0.42619	-1.15011	-0.615262	-0.494227	0.375885	-0.101414
Met1276	9.10_477.2194m/z		477.219	2	41618.9	58965.5	73464.1	89324.7	47054.3	36443.1	54075.7	50410.5	46187.5	78632.5	75153	57985.6	24968.3	38263.2	49569.6	50415.6	15.345	15.8476	16.1648	16.4468	15.522	15.1534	15.7227	15.6214	15.4952	16.2628	16.1975	15.8234	14.6078	15.2237	15.5972	15.6216	0.502632	0.8198	1.10182	0.177088	-0.191593	0.377742	0.276486	0.150265	0.917888	0.852593	0.478456	-0.737139	-0.121281
Met1277	9.29_270.1919m/z		270.192	0	40998.1	51436.6	64887.5	49065.5	39635.3	49291.4	41547	54877.2	55278.1	56504.9	59893.9	51960.6	51490.6	50025.9	44561.7	39587.8	15.3233	15.6505	15.9857	15.5824	15.2745	15.589	15.3425	15.7439	15.7544	15.7861	15.8701	15.6651	15.652	15.6104	15.4435	15.2728	0.32724	0.662385	0.259154	-0.0487694	0.265782	0.0191893	0.420651	0.431152	0.462822	0.546855	0.341863	0.328754	0.28712
Met1278	13.67_599.3541m/z		599.354	0	53964.8	252525	104699	66803.1	144535	176800	134693	155285	74468.9	186766	102063	141071	167311	150942	123957	144083	15.7197	17.9461	16.6759	16.0276	17.1411	17.4318	17.0393	17.2446	16.1844	17.5109	16.6391	17.1061	17.3522	17.2036	16.9195	17.1365	2.22634	0.956158	0.307898	1.42133	1.71203	1.31958	1.52483	0.46462	1.79115	0.919375	1.38633	1.63244	1.48391
Met1279	8.22_320.0910m/z		320.091	3	2551.04	2756.42	3056.1	2226.45	3515.23	3860.66	2914.2	3106.34	2495.28	3124.56	3465.93	4059.55	3330.86	2793.82	3282.16	2417.71	11.3169	11.4286	11.5775	11.1205	11.7794	11.9146	11.5089	11.601	11.285	11.6094	11.759	11.9871	11.7017	11.448	11.6804	11.2394	0.11171	0.260605	-0.196341	0.462534	0.597762	0.192015	0.284132	-0.031885	0.292569	0.442158	0.670233	0.384808	0.131152
Met128	12.11_204.1229m/z		204.123	1	0	2768.57	4798.17	2959.47	2685.86	2385.24	745.716	3765.62	4324.2	4736.69	3475.29	4337.88	2365.8	5729.57	4283.3	4814.47	0	11.4349	12.2283	11.5311	11.3912	11.2199	9.54248	11.8787	12.0782	12.2097	11.7629	12.0828	11.2081	12.4842	12.0645	12.2332	11.4349	12.2283	11.5311	11.3912	11.2199	9.54248	11.8787	12.0782	12.2097	11.7629	12.0828	11.2081	12.4842
Met1280	8.97_152.0164m/z		152.016	3	2557.83	732.455	4578.8	3140.29	1081.13	3123.59	1487.71	1639.81	4541.2	2079.43	2358.19	4210.11	1877.22	3205.07	607.437	2743.09	11.3207	9.5166	12.1608	11.6167	10.0783	11.609	10.5389	10.6793	12.1489	11.022	11.2035	12.0396	10.8744	11.6461	9.24659	11.4216	-1.80411	0.840049	0.295979	-1.24238	0.288283	-0.781832	-0.641388	0.828152	-0.29873	-0.117242	0.718937	-0.446322	0.325433
Met1281	3.10_113.0345m/z		113.034	3	645.013	1803.78	3757.92	1625.29	2842.07	1535.97	2476.01	2123.68	3447.47	3687.71	3822.24	2108.84	4691.93	4561.91	3199.89	1261.47	9.33318	10.8168	11.8757	10.6665	11.4727	10.5849	11.2738	11.0523	11.7513	11.8485	11.9002	11.0422	12.196	12.1554	11.6438	10.3009	1.48362	2.54254	1.33329	2.13954	1.25175	1.94061	1.71917	2.41814	2.51532	2.56702	1.70905	2.86278	2.82224
Met1282	12.26_319.0417m/z		319.042	7	12177.8	11108.9	13211.1	13032	12963.3	18618	14401.8	13451.9	15324.4	13821.6	15211	17855.1	23845.2	8776.25	12051.1	14985.2	13.572	13.4394	13.6895	13.6698	13.6621	14.1844	13.814	13.7155	13.9035	13.7546	13.8928	14.124	14.5414	13.0994	13.5569	13.8712	-0.13254	0.117492	0.0978044	0.0901745	0.612443	0.241989	0.143554	0.331574	0.182667	0.320862	0.552076	0.96944	-0.47258
Met1283	8.97_487.2995n	487.299	526.263	0	192901	237590	269520	355915	176705	174675	192938	287651	251472	204438	209275	233233	95383.2	191915	235554	223055	17.5575	17.8581	18.04	18.4412	17.431	17.4143	17.5578	18.134	17.94	17.6413	17.675	17.8314	16.5414	17.5501	17.8457	17.767	0.300614	0.482532	0.883672	-0.126522	-0.143188	0.000278385	0.576455	0.382533	0.0837994	0.117536	0.273911	-1.01606	-0.00739584
Met1284	10.93_253.6704m/z		253.67	0	3710.08	3208.48	1819.24	5478.29	1412.12	4482.56	5008.85	2184.74	3174.46	1648.88	3911.84	4146.5	1140.72	2900.71	3208.23	4021.04	11.8572	11.6477	10.8291	12.4195	10.4636	12.1301	12.2903	11.0932	11.6323	10.6873	11.9336	12.0177	10.1557	11.5022	11.6476	11.9734	-0.20956	-1.02811	0.562277	-1.39359	0.272874	0.433031	-0.763987	-0.224938	-1.16996	0.0763969	0.160445	-1.70151	-0.355041
Met1285	4.19_359.0174m/z		359.017	7	5446.31	6785.31	5592.43	5301.86	5949.99	6571.91	6330	7290.26	6079.28	4889.47	4414.07	6191.58	8330.24	5440.33	6130.38	6328.15	12.4111	12.7282	12.4493	12.3723	12.5387	12.6821	12.628	12.8318	12.5697	12.2555	12.1079	12.5961	13.0241	12.4095	12.5818	12.6276	0.317134	0.0381947	-0.0387818	0.127608	0.271033	0.216927	0.420691	0.158621	-0.155602	-0.303171	0.185029	0.613079	-0.00158577
Met1286	17.35_244.6379m/z		244.638	0	26629.9	18323.9	33881.3	30427.2	20924.7	28862	22661.3	19823.9	25781	27145.5	26090	34869.9	29847.6	28025.3	21939.7	36991.9	14.7008	14.1614	15.0482	14.8931	14.3529	14.8169	14.4679	14.275	14.654	14.7284	14.6712	15.0897	14.8653	14.7744	14.4213	15.1749	-0.539324	0.347444	0.192312	-0.347843	0.116124	-0.23282	-0.425809	-0.0467382	0.0276679	-0.0295524	0.388937	0.16457	0.073681
Met1287	11.05_402.2153m/z		402.215	4	1318.72	1028.17	856.202	1745.62	5440.21	12790.4	899.56	1053.79	1816.83	19892.9	7901.64	1622.22	2377.74	4006.92	2906.64	2445.6	10.3649	10.0059	9.74181	10.7695	12.4094	13.6428	9.81308	10.0414	10.8272	14.28	12.9479	10.6638	11.2154	11.9683	11.5051	11.256	-0.359065	-0.623116	0.404599	2.04452	3.27785	-0.551847	-0.323551	0.462288	3.91504	2.58301	0.298834	0.850454	1.60335
Met1288	14.06_623.3408m/z		623.341	0	5428.31	9695.25	7136.63	3106.34	6639.73	6072.47	6355.07	7255.87	5782.14	6416	5114.49	5969.51	8109.73	6000.87	6522.51	3968.59	12.4063	13.2431	12.801	11.601	12.6969	12.5681	12.6337	12.8249	12.4974	12.6475	12.3204	12.5434	12.9854	12.551	12.6712	11.9544	0.836775	0.39474	-0.805285	0.290622	0.16178	0.227406	0.418647	0.0911001	0.241171	-0.0859134	0.13711	0.579152	0.144668
Met1289	9.64_373.6809m/z		373.681	0	20710.4	25205.7	14927.3	12031.5	24440.1	17436.3	24349.9	22376.1	18016.6	18697.1	19330	16616.2	28615.2	20804	26378.2	15559.2	14.3381	14.6215	13.8657	13.5545	14.577	14.0898	14.5716	14.4497	14.137	14.1905	14.2386	14.0203	14.8045	14.3446	14.6871	13.9255	0.283395	-0.472404	-0.783545	0.238897	-0.248265	0.233557	0.111599	-0.20103	-0.14754	-0.0995157	-0.317768	0.466424	0.00650758
Met129	10.76_542.3308m/z		542.331	1	3671.71	8076.69	10544.1	72881.5	18017.6	7732.29	9443.57	16826.5	9673.57	10871.8	16233.1	3703.79	458.125	18672.7	15049.5	4369.88	11.8422	12.9795	13.3641	16.1533	14.1371	12.9167	13.2051	14.0384	13.2398	13.4083	13.9867	11.8548	8.8396	14.1886	13.8774	12.0934	1.13731	1.52191	4.31103	2.29488	1.07444	1.36288	2.19621	1.3976	1.56606	2.14442	0.0125484	-3.00264	2.34641
Met1290	15.57_195.1379m/z		195.138	32	7636.68	6484.95	7354.33	7470.4	6680.66	7690.9	6979.95	6745.32	7942.93	6852.38	6818.93	7953.44	8264.2	7832.57	6717.79	10093.9	12.8987	12.6629	12.8444	12.867	12.7058	12.9089	12.769	12.7197	12.9555	12.7424	12.7353	12.9574	13.0127	12.9353	12.7138	13.3012	-0.235851	-0.0543521	-0.031761	-0.192955	0.0102058	-0.129729	-0.17906	0.0567255	-0.15634	-0.1634	0.0586331	0.113929	0.0365398
Met1291	11.93_689.4345m/z		689.435	0	398027	9846.36	206825	737709	208593	296694	179352	131916	245898	230599	207471	259737	393593	115478	153653	255544	18.6025	13.2654	17.6581	19.4927	17.6703	18.1786	17.4524	17.0093	17.9077	17.815	17.6626	17.9867	18.5863	16.8173	17.2293	17.9632	-5.33713	-0.944456	0.890184	-0.932176	-0.423889	-1.15008	-1.59325	-0.694806	-0.787484	-0.939955	-0.615816	-0.0161635	-1.78525
Met1292	12.11_473.2757m/z		473.276	0	445352	1.07254e+06	297812	294935	379599	249548	688289	582248	478733	221813	444991	439303	237098	291603	245033	345445	18.7646	20.0326	18.184	18.17	18.5341	17.929	19.3927	19.1513	18.8689	17.759	18.7634	18.7449	17.8551	18.1536	17.9026	18.3981	1.26801	-0.580547	-0.594552	-0.230472	-0.835629	0.628067	0.386687	0.104274	-1.0056	-0.00117089	-0.0197313	-0.909465	-0.610941
Met1293	18.28_430.3083n	430.308	431.316	11	8267.29	566.53	3847.98	2439.12	1192.38	4063.99	2719.76	1396.3	5709.7	2816.55	2615.25	6746.9	2283.23	3416.59	1763.35	4639.32	13.0132	9.14601	11.9099	11.2521	10.2196	11.9887	11.4093	10.4474	12.4792	11.4597	11.3527	12.72	11.1569	11.7383	10.7841	12.1797	-3.86719	-1.10331	-1.76105	-2.79357	-1.02452	-1.60394	-2.56581	-0.533998	-1.55349	-1.66047	-0.29319	-1.85634	-1.27486
Met1294	12.32_380.5137m/z		380.514	0	8372.6	3892.98	1471.1	6119.61	2128.13	2869.01	4452.27	2151.87	5906.18	1012.45	3550.5	5025.66	2079.86	1270.11	2980.69	7262.04	13.0315	11.9267	10.5227	12.5792	11.0554	11.4863	12.1203	11.0714	12.528	9.98364	11.7938	12.2951	11.0223	10.3107	11.5414	12.8262	-1.1048	-2.50879	-0.452236	-1.97609	-1.54512	-0.911134	-1.96009	-0.503452	-3.04782	-1.23765	-0.736364	-2.00919	-2.72072
Met1295	10.57_590.3052n	590.305	591.313	0	19139	7231.47	29116.7	29212.2	25690.2	76617.7	9847.83	18084.1	12885	175454	42925.5	16273.9	7340.5	29477.5	30747.1	5635.07	14.2242	12.8201	14.8296	14.8343	14.6489	16.2254	13.2656	14.1424	13.6534	17.4207	15.3895	13.9903	12.8417	14.8473	14.9082	12.4602	-1.40415	0.605333	0.61006	0.424707	2.00117	-0.958635	-0.0817902	-0.570823	3.19651	1.16532	-0.233953	-1.38256	0.623101
Met1296	11.35_264.1474m/z		264.147	0	3122.03	3176.46	3883.84	3494.4	3448.56	3123.97	4265.02	4187.63	3981.17	3917.62	4514.69	3459.84	3794.89	2196.46	3304.02	3778.85	11.6083	11.6332	11.9233	11.7708	11.7518	11.6092	12.0583	12.0319	11.959	11.9358	12.1404	11.7565	11.8898	11.101	11.69	11.8837	0.0249363	0.314997	0.162559	0.143508	0.000892913	0.450066	0.423647	0.350708	0.327491	0.532142	0.148218	0.281572	-0.507306
Met1297	10.47_408.2266m/z		408.227	0	10129	11365.2	10007.6	8025.38	12014	12645.1	11862.9	14608.5	10749.1	13472.6	9329.73	12301.4	18482.2	9947.08	15161.4	8965.82	13.3062	13.4723	13.2888	12.9704	13.5524	13.6263	13.5342	13.8345	13.3919	13.7177	13.1876	13.5865	14.1739	13.2801	13.8881	13.1302	0.16613	-0.0174028	-0.335854	0.246228	0.320088	0.227967	0.528317	0.0857233	0.411535	-0.118587	0.280328	0.867643	-0.0261495
Met1298	9.29_195.1226m/z		195.123	0	0	1429.4	926.628	1854.88	584.008	1948.01	706.095	1279.62	942.596	1742.54	1821.7	1064.8	1962.92	1639.98	1667.03	1106.4	0	10.4812	9.85585	10.8571	9.18984	10.9278	9.46372	10.3215	9.8805	10.767	10.8311	10.0564	10.9388	10.6795	10.7031	10.1117	10.4812	9.85585	10.8571	9.18984	10.9278	9.46372	10.3215	9.8805	10.767	10.8311	10.0564	10.9388	10.6795
Met1299	12.78_583.3839n	583.384	622.347	0	30824.9	73906.9	114947	48099.1	56662.5	73475.4	53706.9	60688	44447.8	86281.2	51229.4	53772.3	75286.1	86490.6	74799.9	58145.7	14.9118	16.1734	16.8106	15.5537	15.7901	16.165	15.7128	15.8891	15.4398	16.3968	15.6447	15.7146	16.2001	16.4003	16.1907	15.8274	1.26161	1.8988	0.641914	0.878299	1.25317	0.801012	0.977316	0.528017	1.48495	0.732877	0.802768	1.28829	1.48845
Met13	11.10_450.2491m/z		450.249	0	0	0	8264.5	26129.7	15809.2	20406.5	0	15216	16303.3	5857.05	5414.15	35807.6	0	11707.6	8363.23	0	0	0	13.0127	14.6734	13.9485	14.3167	0	13.8933	13.9929	12.516	12.4025	15.128	0	13.5152	13.0298	0	NP	13.0127	14.6734	13.9485	14.3167	NP	13.8933	13.9929	12.516	12.4025	15.128	NP	13.5152
Met130	11.52_519.8082m/z		519.808	0	0	23233.3	151059	153771	27309.8	388331	46379.6	7204.61	9412.3	47414.2	156463	793.019	93991.4	20644.8	81530.2	0	0	14.5039	17.2047	17.2304	14.7371	18.5669	15.5012	12.8147	13.2003	15.533	17.2555	9.63121	16.5202	14.3335	16.315	0	14.5039	17.2047	17.2304	14.7371	18.5669	15.5012	12.8147	13.2003	15.533	17.2555	9.63121	16.5202	14.3335
Met1300	10.08_333.6625m/z		333.663	0	1658.88	7274.68	3470.02	2236.83	4739.52	5048.7	6101.33	6018.58	7633.4	3520.98	3388.99	5577.68	1536.3	2109.37	4648.08	9429.36	10.696	12.8287	11.7607	11.1272	12.2105	12.3017	12.5749	12.5552	12.8981	11.7818	11.7266	12.4454	10.5852	11.0426	12.1824	13.2029	2.13268	1.06474	0.431251	1.51454	1.60571	1.87892	1.85922	2.20212	1.08577	1.03065	1.74946	-0.110744	0.346608
Met1301	12.02_589.3077m/z		589.308	2	25650.8	16280.8	18225.1	30402.6	22444.6	16262.4	17489.6	13553.2	26048.3	17462.6	29264.7	20498.5	8811.73	27431.1	16209.9	18969.7	14.6467	13.9909	14.1536	14.8919	14.4541	13.9893	14.0942	13.7263	14.6689	14.092	14.8369	14.3232	13.1052	14.7435	13.9846	14.2114	-0.655829	-0.493073	0.245192	-0.192635	-0.657462	-0.552502	-0.920367	0.0221884	-0.554731	0.19016	-0.323481	-1.5415	0.096811
Met1302	3.19_61.0105m/z		61.0105	4	86.52	146.637	109.431	104.973	97.8541	90.5932	113.335	131.948	116.123	150.605	106.693	105.747	107.216	117.65	121.848	91.0017	6.43496	7.19611	6.77388	6.71387	6.61256	6.50133	6.82446	7.04382	6.85951	7.23462	6.73732	6.72447	6.74438	6.87836	6.92894	6.50782	0.761144	0.338921	0.278912	0.177598	0.0663683	0.389493	0.60886	0.424549	0.799659	0.302357	0.289508	0.309418	0.443398
Met1303	3.19_133.0317m/z		133.032	2	8513	13129.7	10259.8	9621.19	9326.18	8746.09	10556.9	11626.6	10064.3	12658.3	10136.6	9628.25	9979.58	10870.6	11101.4	8636.26	13.0555	13.6805	13.3247	13.232	13.1871	13.0944	13.3659	13.5051	13.297	13.6278	13.3073	13.2331	13.2848	13.4081	13.4385	13.0762	0.625093	0.269268	0.176548	0.131618	0.03897	0.310453	0.449694	0.241511	0.572349	0.25184	0.177607	0.229312	0.35269
Met1304	9.17_314.6513m/z		314.651	0	62428.9	34663.5	67537	123781	50465.2	76517.1	49539.7	58853.9	54732	77643.1	69374.3	74631.9	50431.4	58848.6	60725.4	75008.6	15.9299	15.0811	16.0434	16.9174	15.623	16.2235	15.5963	15.8449	15.7401	16.2446	16.0821	16.1875	15.622	15.8447	15.89	16.1948	-0.848797	0.113463	0.987498	-0.306926	0.293569	-0.333629	-0.0850757	-0.189829	0.314643	0.152187	0.257577	-0.307891	-0.0852054
Met1305	4.82_119.0491m/z		119.049	29	5155.07	396.986	394.339	4208.68	88.1639	2111.36	143.71	582.662	327.616	186.59	535.268	344.4	1548.76	187.585	391.641	416.978	12.3318	8.63295	8.62329	12.0392	6.46212	11.044	7.16702	9.18652	8.35586	7.54373	9.06412	8.42794	10.5969	7.5514	8.61339	8.70383	-3.69883	-3.70848	-0.292624	-5.86966	-1.28782	-5.16476	-3.14526	-3.97592	-4.78805	-3.26766	-3.90384	-1.73488	-4.78038
Met1306	6.52_183.0765m/z		183.076	2	1842.39	2450.85	3201.75	2494.12	1537.3	1861.75	1618.98	2145.64	2142.81	2891.63	2636.95	2052.15	3307.04	1188.63	1837.9	2145.25	10.8474	11.2591	11.6446	11.2843	10.5862	10.8624	10.6609	11.0672	11.0653	11.4977	11.3647	11.0029	11.6913	10.2151	10.8438	11.0669	0.411704	0.797281	0.436954	-0.261177	0.0150813	-0.186496	0.219828	0.217927	0.650306	0.517293	0.155557	0.843962	-0.632278
Met1307	11.35_510.3279m/z		510.328	0	11243.9	11469.4	6755.01	9290.67	9484.41	6677.26	8891.57	10223.9	7989.29	9160.22	7896.49	8222.57	4321.68	7747.07	9550.83	11702.1	13.4569	13.4855	12.7217	13.1816	13.2113	12.705	13.1182	13.3197	12.9639	13.1612	12.947	13.0054	12.0774	12.9194	13.2214	13.5145	0.0286564	-0.735108	-0.275283	-0.245508	-0.751809	-0.338628	-0.137189	-0.492999	-0.295683	-0.509854	-0.451476	-1.37947	-0.537416
Met1308	10.62_472.2399m/z		472.24	1	68379.4	54816.3	86274.6	72485.2	67921.6	81460.8	68897.5	79216.5	91240.4	64722.7	68920.9	76175.7	47795.2	80470.2	83966.3	104984	16.0613	15.7423	16.3966	16.1454	16.0516	16.3138	16.0722	16.2735	16.4774	15.982	16.0727	16.217	15.5446	16.2962	16.3575	16.6798	-0.318958	0.335374	0.0841247	-0.0096917	0.252544	0.0108891	0.212239	0.416111	-0.0792907	0.0113779	0.155769	-0.516698	0.234891
Met1309	8.11_99.0440m/z		99.044	15	3162.21	2597.89	2946.89	3351.36	3103.98	3524.83	2815.98	2400.43	3127.83	2430.1	3011.35	3294.77	3394.05	3481.71	3490.65	3654.73	11.6267	11.3431	11.525	11.7105	11.5999	11.7833	11.4594	11.2291	11.6109	11.2468	11.5562	11.686	11.7288	11.7656	11.7693	11.8355	-0.283595	-0.101743	0.0838117	-0.0268169	0.15662	-0.167297	-0.397644	-0.0157703	-0.379916	-0.0705213	0.059245	0.102073	0.138861
Met131	17.40_130.0649m/z		130.065	10	189.336	172.528	125.024	151.822	199.255	112.4	205.155	189.582	117.982	109.671	91.827	136.756	36776.2	137.338	209.946	180.536	7.56481	7.43069	6.96606	7.24624	7.63847	6.8125	7.68057	7.56668	6.88242	6.77704	6.52085	7.09546	15.1665	7.10159	7.71387	7.49615	-0.13412	-0.598745	-0.318569	0.0736637	-0.752307	0.115763	0.00186741	-0.682384	-0.787768	-1.04396	-0.469343	7.60168	-0.463221
Met1310	10.40_454.2064n	454.206	455.214	0	686995	792291	647264	798409	747056	866056	854593	1.11669e+06	510247	1.04408e+06	947354	625683	1.16277e+06	858090	1.03986e+06	529898	19.3899	19.5957	19.304	19.6068	19.5109	19.7241	19.7049	20.0908	18.9608	19.9938	19.8535	19.2551	20.1491	19.7108	19.988	19.0154	0.20573	-0.0859457	0.216827	0.120917	0.33416	0.314938	0.700857	-0.429105	0.603854	0.463603	-0.134869	0.759198	0.320829
Met1311	8.97_458.7453m/z		458.745	0	17135.9	25363.1	15318.7	12423.7	19598	18616.1	20968.9	13870.7	13620.1	32414.7	19707	11872.9	10736.6	16676.2	28520.7	14866.3	14.0647	14.6304	13.903	13.6008	14.2584	14.1843	14.356	13.7597	13.7335	14.9844	14.2664	13.5354	13.3903	14.0255	14.7997	13.8598	0.565711	-0.161723	-0.463922	0.193687	0.119529	0.291233	-0.304984	-0.331277	0.919629	0.201685	-0.529345	-0.674477	-0.0392299
Met1312	11.55_365.2177m/z		365.218	0	21030.7	13662.6	21722	50153.1	15072.1	22926.8	15498.2	15910.1	25399	15706.8	20457.6	20686.2	14733.7	13663.2	16664.2	26577.4	14.3602	13.7379	14.4069	15.6141	13.8796	14.4847	13.9198	13.9577	14.6325	13.9391	14.3203	14.3364	13.8468	13.738	14.0245	14.6979	-0.62227	0.046655	1.25384	-0.480622	0.124537	-0.4404	-0.402553	0.272271	-0.421113	-0.0398628	-0.0238335	-0.513379	-0.622209
Met1313	11.15_689.6681n	689.668	690.675	0	80413.6	96749.4	58391.7	22392	44104.7	158788	77844.1	26983.6	57133.7	58421.6	60545.9	46307.2	98350.7	23994.2	24759.8	70917.3	16.2952	16.562	15.8335	14.4507	15.4286	17.2767	16.2483	14.7198	15.8021	15.8342	15.8857	15.499	16.5856	14.5504	14.5957	16.1139	0.266813	-0.461677	-1.84446	-0.866508	0.98159	-0.0468527	-1.57536	-0.493098	-0.460939	-0.40941	-0.796202	0.290496	-1.74476
Met1314	13.62_658.3798m/z		658.38	0	33649.8	26254.2	40705.1	25486.4	27268.7	82166.2	29377	32647.4	30259.1	32037.2	25636.3	41957.6	21986.6	62424.3	35370	40063.7	15.0383	14.6803	15.3129	14.6374	14.735	16.3263	14.8424	14.9947	14.8851	14.9675	14.6459	15.3566	14.4243	15.9298	15.1102	15.29	-0.35805	0.274609	-0.40087	-0.303353	1.28795	-0.195915	-0.0436295	-0.153232	-0.0708524	-0.392409	0.318334	-0.613975	0.891508
Met1315	8.97_348.6695m/z		348.669	0	8132.37	9490.58	9129.81	7784.27	9276.28	9371.56	8774.65	11243.1	7817.35	6919.64	9077.74	6152.42	11877.9	11261.2	12784.7	7806.5	12.9895	13.2123	13.1564	12.9263	13.1793	13.1941	13.0991	13.4567	12.9325	12.7565	13.1481	12.5869	13.536	13.4591	13.6421	12.9305	0.222821	0.166909	-0.0631147	0.189871	0.204613	0.109665	0.467287	-0.0569958	-0.232979	0.158658	-0.402523	0.546534	0.469613
Met1316	13.84_708.4036n	708.404	691.4	0	22614.5	12051.6	22960.5	11048.2	18078.5	44854.2	24437.2	20539.4	28520.5	22134.1	17403.9	32344.9	21459.1	28677.5	28998.4	29875.4	14.465	13.5569	14.4869	13.4315	14.142	15.453	14.5768	14.3261	14.7997	14.434	14.0871	14.9813	14.3893	14.8076	14.8237	14.8667	-0.908026	0.0219086	-1.03343	-0.322969	0.987997	0.111836	-0.138851	0.334755	-0.0309748	-0.37783	0.516295	-0.0756527	0.342676
Met1317	10.93_213.1597m/z		213.16	2	224584	152049	112606	246148	86714.3	185188	212786	126425	180696	98868.7	176593	177945	87536.3	136308	159769	221541	17.7769	17.2142	16.7809	17.9092	16.404	17.4986	17.699	16.9479	17.4632	16.5932	17.4301	17.4411	16.4176	17.0565	17.2856	17.7572	-0.562721	-0.995966	0.132269	-1.37291	-0.278263	-0.0778533	-0.828977	-0.313694	-1.18367	-0.346827	-0.335827	-1.3593	-0.72038
Met1318	18.88_240.2090n	240.209	241.216	10	3141.93	2589.51	2704.91	2690.6	3267.28	2880.63	3080.67	3364.71	3083.27	2291.63	3029.92	2921.78	3983.58	2784.98	3479.75	3685.87	11.6174	11.3385	11.4014	11.3937	11.6739	11.4922	11.589	11.7163	11.5902	11.1622	11.5651	11.5126	11.9599	11.4435	11.7648	11.8478	-0.278969	-0.21607	-0.223719	0.0564402	-0.125267	-0.0284053	0.0988319	-0.0271895	-0.455278	-0.0523705	-0.104803	0.342417	-0.17398
Met1319	12.20_443.2777m/z		443.278	1	7805.61	3656.33	9233.11	18012.8	3637.42	14265.5	5592.39	4890.66	8676.06	1662.54	2213.18	9647.5	7392.91	3913.26	3955.32	10136.8	12.9303	11.8362	13.1726	14.1367	11.8287	13.8002	12.4493	12.2558	13.0828	10.6992	11.1119	13.2359	12.8519	11.9342	11.9496	13.3073	-1.09411	0.242306	1.20644	-1.1016	0.869945	-0.481044	-0.674481	0.152529	-2.23112	-1.81839	0.305645	-0.0783673	-0.99614
Met132	8.15_88.1119m/z		88.1119	3	4.74938	375.237	17.9908	2981.6	3359.06	28.0278	2835.04	254.465	591.326	749.714	1867.48	4.64298	1074.34	4419.6	1995.54	0	2.24774	8.55166	4.16919	11.5419	11.7138	4.80879	11.4692	7.99132	9.20781	9.5502	10.8669	2.21505	10.0692	12.1097	10.9626	0	6.30392	1.92145	9.29413	9.4661	2.56105	9.22141	5.74358	6.96007	7.30246	8.61913	-0.0326889	7.82149	9.86196
Met1320	9.47_233.0961m/z		233.096	2	5528.26	984.084	4839.86	11679.7	1882.69	3963.34	1909.04	2428.46	4197.1	5082.4	3534.41	6601.05	2550.83	2218.8	2181.08	8775.19	12.4326	9.94264	12.2407	13.5117	10.8786	11.9525	10.8986	11.2458	12.0352	12.3113	11.7873	12.6885	11.3168	11.1156	11.0908	13.0992	-2.48997	-0.191861	1.0791	-1.55403	-0.480107	-1.53397	-1.18679	-0.397433	-0.121315	-0.645354	0.255872	-1.11586	-1.31705
Met1321	8.79_392.1816m/z		392.182	3	30642.4	37229.8	4239.7	8957.82	60242.9	20236.3	30790.1	18645.1	15847	3281.81	16968.8	30149.1	42923.8	30911	23633.5	5816.34	14.9032	15.1842	12.0497	13.1289	15.8785	14.3047	14.9102	14.1865	13.9519	11.6803	14.0506	14.8798	15.3895	14.9158	14.5285	12.5059	0.280929	-2.8535	-1.77431	0.975262	-0.598586	0.0069369	-0.716732	-0.951318	-3.22297	-0.852645	-0.0234146	0.486246	0.0125915
Met1322	13.51_487.2140m/z		487.214	2	15312.3	18370.5	19391.9	19101.5	16457.2	21940.9	15627.9	22524.8	23448	22163.8	27424.8	21813.7	30060.1	20414.3	19094	14345.4	13.9024	14.1651	14.2432	14.2214	14.0064	14.4213	13.9318	14.4592	14.5172	14.4359	14.7432	14.4129	14.8756	14.3173	14.2208	13.8083	0.262702	0.340765	0.319	0.104025	0.518932	0.0294313	0.556822	0.614777	0.533518	0.840793	0.510544	0.973157	0.41489
Met1323	9.10_189.1235m/z		189.123	8	106999	55375	86466.8	99974	68818.9	36970.5	56515	106299	47666.5	108921	100897	91051.2	37322	25735.4	60831.1	94558.2	16.7072	15.7569	16.3999	16.6093	16.0705	15.1741	15.7863	16.6978	15.5407	16.7329	16.6225	16.4744	15.1877	14.6515	15.8925	16.5289	-0.950285	-0.307374	-0.097966	-0.636715	-1.53315	-0.920885	-0.00945667	-1.16654	0.0256895	-0.0847072	-0.232841	-1.51949	-2.05576
Met1324	10.93_370.2210n	370.221	393.21	0	159125	251364	166436	208035	215704	273251	169924	194282	214817	294198	160483	225026	224269	263043	256319	265697	17.2798	17.9394	17.3446	17.6665	17.7187	18.0599	17.3745	17.5678	17.7127	18.1664	17.2921	17.7797	17.7749	18.0049	17.9676	18.0194	0.659612	0.0648019	0.386661	0.438889	0.780064	0.0947247	0.287992	0.432945	0.886621	0.0122531	0.499925	0.49507	0.725136
Met1325	11.15_186.1287m/z		186.129	1	1763.31	1934.33	2122.33	2549.69	2171.53	2125.45	1994.23	2447.55	2094.25	1536.98	1776.31	2264.37	2246.72	1936.43	2142.33	1984.22	10.7841	10.9176	11.0514	11.3161	11.0845	11.0536	10.9616	11.2571	11.0322	10.5859	10.7947	11.1449	11.1336	10.9192	11.065	10.9544	0.133546	0.267361	0.532039	0.300428	0.269486	0.177546	0.473051	0.248146	-0.198183	0.0105984	0.360823	0.349534	0.135117
Met1326	13.71_550.3198m/z		550.32	0	1961.78	3748.06	2117.47	2908.27	2567.63	2196.07	2804.25	2847.44	2267.89	2897.02	4348.68	1859.59	3942.1	1803.08	2503.77	1708.56	10.938	11.8719	11.0481	11.5059	11.3262	11.1007	11.4534	11.4754	11.1471	11.5004	12.0864	10.8608	11.9447	10.8162	11.2899	10.7386	0.933979	0.110176	0.567997	0.388269	0.16276	0.515447	0.537499	0.209182	0.562404	1.14841	-0.0771812	1.0068	-0.121705
Met1327	16.86_316.2035n	316.203	317.211	24	2948.09	2718.86	2610.12	3187.35	2987.36	2324.7	3928.16	3271.58	3024.57	2682.06	3077.82	2554.81	4055.12	2079.48	2973.94	2909.85	11.5256	11.4088	11.3499	11.6381	11.5447	11.1828	11.9396	11.6758	11.5625	11.3891	11.5877	11.319	11.9855	11.022	11.5382	11.5067	-0.116779	-0.175665	0.112577	0.0190918	-0.342734	0.414073	0.150208	0.0369472	-0.136439	0.0621258	-0.206565	0.459965	-0.503555
Met1328	9.57_141.1022m/z		141.102	0	9167.41	10777.7	10249.2	7685.64	8693.13	9440.9	9865.8	10722.9	8667.04	8175.86	10152.9	9605.71	13550.6	8768.81	9830.89	8036.31	13.1623	13.3958	13.3232	12.9079	13.0857	13.2047	13.2682	13.3884	13.0813	12.9972	13.3096	13.2297	13.7261	13.0982	13.2631	12.9723	0.233468	0.160932	-0.254348	-0.0766389	0.0424101	0.105922	0.226112	-0.0809747	-0.165143	0.14731	0.0673778	0.563767	-0.0641325
Met1329	10.67_641.3387n	641.339	642.346	1	686650	373246	651448	499224	475897	666596	614440	621884	763150	524477	579755	699276	270191	621382	569970	922850	19.3892	18.5098	19.3133	18.9293	18.8603	19.3465	19.2289	19.2463	19.5416	19.0005	19.1451	19.4155	18.0436	19.2451	19.1205	19.8157	-0.879449	-0.0759243	-0.459887	-0.528925	-0.0427629	-0.160304	-0.14293	0.152391	-0.388696	-0.244133	0.0262872	-1.3456	-0.144094
Met133	11.63_681.0400m/z		681.04	0	0	3397.18	26502.3	76578	40127.4	22812.3	1125.91	10956.2	602.111	182118	17872	5152.82	76355.2	4867.27	11385.7	0	0	11.7301	14.6938	16.2246	15.2923	14.4775	10.1369	13.4195	9.23389	17.4745	14.1254	12.3311	16.2204	12.2489	13.4749	0	11.7301	14.6938	16.2246	15.2923	14.4775	10.1369	13.4195	9.23389	17.4745	14.1254	12.3311	16.2204	12.2489
Met1330	4.19_258.0853n	258.085	259.093	3	6451.9	8516.3	6919.62	7226.87	7061.46	8172.05	7919.87	8468.44	7522.93	6313.07	6372.05	7585.18	9065.86	6886.85	7219.14	6886.79	12.6555	13.056	12.7565	12.8192	12.7858	12.9965	12.9513	13.0479	12.8771	12.6241	12.6375	12.889	13.1462	12.7496	12.8176	12.7496	0.400503	0.100969	0.163649	0.130244	0.340975	0.295754	0.392374	0.221572	-0.0313816	-0.0179647	0.23346	0.490721	0.0941204
Met1331	15.66_226.1570n	226.157	209.154	2	10633.2	9949.12	11907.6	8850.21	12394	12297.8	9832.36	13388.5	11269.2	9927.68	11825.9	12886.2	13585.4	12927.1	13095.6	15204.6	13.3763	13.2804	13.5396	13.1115	13.5974	13.5861	13.2633	13.7087	13.4601	13.2772	13.5297	13.6535	13.7298	13.6581	13.6768	13.8922	-0.0959319	0.163314	-0.264788	0.221074	0.209832	-0.112963	0.332418	0.0838102	-0.099043	0.153377	0.277253	0.35349	0.281827
Met1332	11.31_498.2681n	498.268	521.257	0	546854	1.15054e+06	947082	735558	843053	996318	705294	866498	670114	1.16431e+06	726165	655033	647005	1.04569e+06	827564	991093	19.0608	20.1339	19.8531	19.4885	19.6853	19.9262	19.4279	19.7248	19.354	20.151	19.4699	19.3212	19.3034	19.996	19.6585	19.9187	1.07308	0.792335	0.427685	0.624468	0.865452	0.36707	0.664042	0.293252	1.09024	0.409143	0.260413	0.242622	0.93523
Met1333	11.52_580.7887m/z		580.789	0	10085.4	10586.6	5492.1	7933.78	18988.9	7959.15	7920.95	8521.51	9796.65	8973.34	12908	9676.78	18127.8	10890.9	13406.9	8136.8	13.3	13.3699	12.4231	12.9538	14.2129	12.9584	12.9515	13.0569	13.2581	13.1314	13.656	13.2403	14.1459	13.4108	13.7107	12.9902	0.0699643	-0.876842	-0.346191	0.912884	-0.341586	-0.348526	-0.243091	-0.0419107	-0.168554	0.355994	-0.059672	0.845935	0.110845
Met1334	11.10_411.2597m/z		411.26	0	272384	262961	178002	101232	245133	152177	224154	288834	183136	133983	217255	131759	299334	193519	221297	148741	18.0553	18.0045	17.4415	16.6273	17.9032	17.2154	17.7741	18.1399	17.4826	17.0317	17.729	17.0075	18.1914	17.5621	17.7556	17.1824	-0.0507967	-0.613749	-1.42798	-0.152077	-0.839893	-0.281157	0.0845966	-0.572731	-1.02359	-0.326255	-1.04774	0.136111	-0.493165
Met1335	9.93_442.2182m/z		442.218	0	402385	523631	416306	254886	444314	526788	458523	497629	404220	367666	419011	494605	494247	393295	518371	394076	18.6182	18.9982	18.6673	17.9595	18.7612	19.0069	18.8066	18.9247	18.6248	18.488	18.6766	18.9159	18.9149	18.5853	18.9836	18.5881	0.379973	0.0490656	-0.658728	0.143002	0.388645	0.188417	0.306494	0.00656427	-0.130181	0.0584107	0.2977	0.296656	-0.0329656
Met1336	11.97_568.7650m/z		568.765	0	108374	125568	93947.3	187189	156911	93100.1	114455	96371.1	99620.2	104050	107124	111721	139811	144350	130191	121041	16.7257	16.9381	16.5196	17.5141	17.2596	16.5065	16.8044	16.5563	16.6042	16.6669	16.7089	16.7695	17.0931	17.1392	16.9903	16.8851	0.21245	-0.206098	0.788475	0.533927	-0.219167	0.0787632	-0.16935	-0.121512	-0.0587455	-0.0167408	0.0438821	0.36746	0.413551
Met1337	10.93_673.3436n	673.344	674.351	2	279359	182947	346673	511293	195151	544344	251264	185954	295461	366080	257254	415562	243063	372052	225366	386498	18.0918	17.4811	18.4032	18.9638	17.5742	19.0542	17.9388	17.5046	18.1726	18.4818	17.9728	18.6647	17.891	18.5051	17.7819	18.5601	-0.610693	0.311453	0.872028	-0.517527	0.962399	-0.152917	-0.587178	0.0808468	0.39004	-0.118926	0.572943	-0.200792	0.413383
Met1338	15.99_182.1176m/z		182.118	9	466.1	276.06	414.328	659.431	454.463	402.276	609.315	465.414	642.511	430.397	683.721	641.219	812.525	454.771	332.035	420.88	8.8645	8.10884	8.69463	9.36508	8.82802	8.65204	9.25105	8.86237	9.32758	8.74952	9.41726	9.32467	9.66627	8.829	8.37519	8.71727	-0.755659	-0.169868	0.500582	-0.0364761	-0.212456	0.386549	-0.00212505	0.463081	-0.114972	0.552767	0.460177	0.801772	-0.0355007
Met1339	11.31_283.1752m/z		283.175	0	49.6476	2268.92	2174.27	3489.03	1122.46	4151.08	1304.28	1200.64	3764.31	2097.24	827.3	3212.8	4811.22	1466.56	2380.21	3386.49	5.63365	11.1478	11.0863	11.7686	10.1325	12.0193	10.349	10.2296	11.8782	11.0343	9.69227	11.6496	12.2322	10.5182	11.2169	11.7256	5.51414	5.45266	6.13496	4.4988	6.38562	4.71539	4.59594	6.24452	5.40062	4.05861	6.01596	6.59854	4.88456
Met134	12.11_403.7079m/z		403.708	0	8493.84	0	65592	40393.3	36863.8	180052	2447.01	4318.02	8397.51	225470	60170.5	9403.25	2737.54	14038.7	37766.2	2683.35	13.0522	0	16.0012	15.3018	15.1699	17.4581	11.2568	12.0762	13.0357	17.7826	15.8768	13.1989	11.4187	13.7771	15.2048	11.3898	-13.0522	2.94903	2.24963	2.11772	4.40585	-1.7954	-0.976047	-0.0164557	4.73038	2.82457	0.146743	-1.63354	0.724923
Met1340	10.57_769.4815m/z		769.482	0	275351	71501.7	133829	257471	87760	73510.8	140940	139879	224356	112095	143783	102125	56203.8	96026.2	63052.2	167581	18.0709	16.1257	17.03	17.974	16.4213	16.1657	17.1047	17.0938	17.7754	16.7744	17.1335	16.64	15.7784	16.5511	15.9443	17.3545	-1.94523	-1.04089	-0.0968652	-1.64964	-1.90525	-0.966198	-0.977092	-0.295486	-1.29655	-0.937377	-1.43094	-2.29254	-1.51977
Met1341	11.15_505.2638n	505.264	488.26	0	60251.1	87004.2	52533	59547.7	187341	56861.4	110143	75029.4	67360.6	41342.8	46377.2	51985.7	73170.8	62841	51550.7	51952.9	15.8787	16.4088	15.6809	15.8618	17.5153	15.7952	16.749	16.1952	16.0396	15.3354	15.5011	15.6658	16.159	15.9394	15.6537	15.6649	0.530098	-0.197765	-0.0169411	1.63661	-0.0835385	0.870315	0.316468	0.160917	-0.54335	-0.37757	-0.212872	0.280281	0.0607182
Met1342	14.52_430.2031m/z		430.203	3	12015.6	8624.51	10148.6	7615.13	10114.8	11189.2	8453.61	11059.5	10175.9	14240.2	9237.11	11933.8	6674.62	9005.97	7790.49	9906.55	13.5526	13.0742	13.309	12.8947	13.3042	13.4498	13.0454	13.433	13.3129	13.7977	13.1732	13.5428	12.7045	13.1367	12.9275	13.2742	-0.478398	-0.243627	-0.657972	-0.248446	-0.102808	-0.507273	-0.119626	-0.239763	0.245054	-0.3794	-0.00986381	-0.848156	-0.41596
Met1343	15.82_465.3091n	465.309	466.316	3	8.8282e+06	8112.81	1.17081e+06	1.73821e+06	636103	1.10247e+06	2.94227e+06	2.21779e+06	3.96336e+06	63810.2	4.16216e+06	1.64558e+06	1.57839e+06	2.3741e+06	13969.6	73366.1	23.0737	12.986	20.1591	20.7292	19.2789	20.0723	21.4885	21.0807	21.9183	15.9615	21.9889	20.6502	20.59	21.1789	13.77	16.1628	-10.0877	-2.91461	-2.34451	-3.79479	-3.00138	-1.58519	-1.993	-1.1554	-7.11219	-1.08479	-2.42352	-2.48366	-1.89474
Met1344	11.55_399.2039m/z		399.204	1	17612.4	10098.8	16057.6	38582	6854.54	16942.5	12319.8	8220.8	20052.3	8004.67	11492	14255.6	6579.28	8124.74	12507	23300.9	14.1043	13.3019	13.971	15.2356	12.7428	14.0484	13.5887	13.0051	14.2915	12.9666	13.4883	13.7992	12.6837	12.9881	13.6104	14.5081	-0.802412	-0.13334	1.13134	-1.36146	-0.0559438	-0.515616	-1.09924	0.187179	-1.13768	-0.615957	-0.305067	-1.42059	-1.1162
Met1345	9.10_301.1747n	301.175	324.164	0	42212.2	14885.7	35627.1	11253	17902	28662.6	11181.5	15020.1	26302.7	27456.1	39787.9	24439.6	7220.98	46052.1	24396.1	22002.4	15.3654	13.8616	15.1207	13.458	14.1278	14.8069	13.4488	13.8746	14.6829	14.7448	15.28	14.5769	12.818	15.491	14.5744	14.4254	-1.50374	-0.244683	-1.90735	-1.23754	-0.558489	-1.91654	-1.49077	-0.682449	-0.620535	-0.0853301	-0.788437	-2.54739	0.125608
Met1346	11.20_379.5606m/z		379.561	0	24258.1	1323.77	3821.75	12971.9	6697.77	7425.79	8232.15	10889.4	8863.4	805.297	5505.24	19315.8	6882.79	5093.75	2246.88	24216.9	14.5662	10.3704	11.9	13.6631	12.7095	12.8583	13.0071	13.4106	13.1136	9.65338	12.4266	14.2375	12.7488	12.3145	11.1337	14.5637	-4.19574	-2.66616	-0.903076	-1.85672	-1.70785	-1.55913	-1.15554	-1.45254	-4.9128	-2.13959	-0.328688	-1.8174	-2.25167
Met1347	9.87_333.2210m/z		333.221	7	4203.65	4839.68	5676.8	6334.74	3570.09	3735.07	5255.42	5971.75	4850.8	5434.21	3797.48	4534.54	5138.76	5541.34	4627.13	4889.52	12.0374	12.2407	12.4709	12.6291	11.8017	11.8669	12.3596	12.5439	12.244	12.4079	11.8908	12.1467	12.3272	12.436	12.1759	12.2555	0.20327	0.433436	0.591644	-0.235682	-0.170505	0.322164	0.506513	0.206581	0.370428	-0.146599	0.109314	0.28978	0.398593
Met1348	11.63_641.3387m/z		641.339	0	11402.3	31242.8	8789.1	17325.5	8917.47	41259	5702.37	9359.36	7531.66	6578.86	9264.98	12475.7	10994	9746.91	15335.8	13286.8	13.477	14.9312	13.1015	14.0806	13.1224	15.3324	12.4773	13.1922	12.8788	12.6836	13.1776	13.6068	13.4244	13.2507	13.9046	13.6977	1.4542	-0.375538	0.603573	-0.354619	1.85538	-0.99969	-0.284843	-0.598285	-0.793414	-0.299465	0.129797	-0.0526018	-0.226308
Met1349	11.71_426.7450m/z		426.745	0	28187.2	18064.1	29665.2	46431.1	24590.9	29972.3	23768.7	30748.5	33148.4	26929.2	39527.1	27274	17530.5	31053.9	37923.3	32855.8	14.7828	14.1408	14.8565	15.5028	14.5858	14.8713	14.5368	14.9082	15.0167	14.7169	15.2706	14.7352	14.0976	14.9225	15.2108	15.0039	-0.641914	0.0737326	0.720052	-0.196914	0.0885914	-0.24598	0.125475	0.233898	-0.0658671	0.487802	-0.0475138	-0.685172	0.139736
Met135	12.20_301.1426n	301.143	302.15	3	43694.8	63583.6	30852.2	38176.3	21000.3	18907	52544.1	29043.1	46818.1	4901.68	9257.98	23290.8	10231.8	2293.05	20008.7	41047	15.4152	15.9564	14.9131	15.2204	14.3581	14.2066	15.6812	14.8259	15.5148	12.2591	13.1765	14.5075	13.3208	11.1631	14.2883	15.325	0.541194	-0.502088	-0.194782	-1.05705	-1.20854	0.266069	-0.589265	0.0996066	-3.15611	-2.23869	-0.907703	-2.0944	-4.25212
Met1350	10.03_606.2619m/z		606.262	0	175078	230201	221842	225546	183251	149860	178501	211857	167172	168848	197066	213535	110298	172196	278000	179746	17.4176	17.8125	17.7592	17.7831	17.4835	17.1933	17.4456	17.6927	17.351	17.3654	17.5883	17.7041	16.7511	17.3937	18.0847	17.4556	0.394901	0.341541	0.365425	0.0658256	-0.224378	0.0279408	0.275097	-0.0666576	-0.0522707	0.170688	0.286478	-0.666583	-0.0239391
Met1351	11.69_604.2259m/z		604.226	0	22409	12710.5	26216.4	15156.1	20995.8	17921.6	22097.4	30280.9	26968	21325.8	25431	27514	33297	27625.6	26231	16844.9	14.4518	13.6337	14.6782	13.8876	14.3578	14.1294	14.4316	14.8861	14.719	14.3803	14.6343	14.7479	15.0231	14.7537	14.679	14.04	-0.818063	0.22639	-0.564183	-0.0939816	-0.322377	-0.0202063	0.434329	0.267168	-0.0714804	0.182507	0.296088	0.571314	0.301928
Met1352	12.32_419.7263m/z		419.726	0	33511.5	16401.9	8512.93	33974.8	6539.38	20735.2	22222.9	10576.9	34272	3907.8	20055.1	23072.1	12032.3	4998.96	15430.5	35360.3	15.0324	14.0016	13.0554	15.0522	12.6749	14.3398	14.4398	13.3686	15.0647	11.9321	14.2917	14.4939	13.5546	12.2874	13.9135	15.1098	-1.03079	-1.97693	0.0198098	-2.35743	-0.69257	-0.59261	-1.66374	0.032378	-3.10022	-0.740688	-0.538504	-1.47775	-2.74495
Met1353	13.20_741.4288m/z		741.429	0	34566	34836	32673.3	25580.6	40084	207545	75630	35773.3	32684	39305.5	34792.4	32010.7	53336.8	199975	50589.9	49723.7	15.0771	15.0883	14.9958	14.6428	15.2907	17.6631	16.2067	15.1266	14.9963	15.2624	15.0865	14.9663	15.7028	17.6095	15.6266	15.6016	0.0112266	-0.0812424	-0.434304	0.213674	2.586	1.1296	0.0495304	-0.0807695	0.185378	0.0094163	-0.110798	0.625779	2.53239
Met1354	8.60_183.6104m/z		183.61	0	38452.4	19608.3	3299.94	24326.5	6681.93	7310.9	10454.3	7798.3	16624.3	1063.65	11873	15135.4	3925.98	8499.31	5952.67	11730.9	15.2308	14.2592	11.6882	14.5702	12.706	12.8358	13.3518	12.9289	14.021	10.0548	13.5354	13.8856	11.9388	13.0531	12.5393	13.518	-0.971606	-3.54256	-0.660546	-2.52474	-2.39495	-1.87898	-2.30184	-1.20978	-5.17598	-1.69539	-1.34515	-3.29195	-2.17766
Met1355	9.75_498.7876n	498.788	521.777	0	29278.7	26769.2	29616.3	48136.9	45988.2	49367.1	58100.2	25006.7	12107.1	31398.6	24056.9	18384.9	33420.9	20939.7	38289.1	14930.1	14.8376	14.7083	14.8541	15.5549	15.489	15.5913	15.8263	14.61	13.5636	14.9384	14.5542	14.1662	15.0285	14.354	15.2246	13.8659	-0.129277	0.0165382	0.71729	0.65141	0.753698	0.98869	-0.227541	-1.274	0.100846	-0.2834	-0.67133	0.190896	-0.483611
Met1356	9.21_396.2053n	396.205	379.202	3	49538.9	24480.3	44247.7	77015.1	37356.8	74597.7	28652.5	35438.6	35138.4	76177.3	47768.9	47520.7	29033.6	66480.9	35531.7	44761.3	15.5963	14.5793	15.4333	16.2329	15.1891	16.1868	14.8064	15.113	15.1008	16.2171	15.5438	15.5363	14.8254	16.0207	15.1168	15.45	-1.01694	-0.162959	0.63658	-0.407191	0.590571	-0.789899	-0.48324	-0.495513	0.6208	-0.0524895	-0.0600062	-0.770838	0.42438
Met1357	13.84_676.3951m/z		676.395	0	3400.63	5547.12	6128.18	3502.91	6002.15	9762.48	5554.7	4181.19	3132.42	5111.69	4648.6	5128.78	5491.75	8816.82	7756.42	6573.4	11.7316	12.4375	12.5812	11.7743	12.5513	13.253	12.4395	12.0297	11.6131	12.3196	12.1826	12.3244	12.423	13.106	12.9212	12.6824	0.70594	0.849659	0.0427529	0.819678	1.52145	0.707908	0.298114	-0.118521	0.587999	0.450995	0.592815	0.691465	1.37446
Met1358	11.93_333.1858n	333.186	316.182	0	42662.8	58420.3	48121.3	50743.4	52657.7	56990.3	51410.9	53623.6	50187.1	53219.4	41892.9	49335.9	51425.6	54434.6	63083.8	56098.4	15.3807	15.8342	15.5544	15.6309	15.6844	15.7984	15.6498	15.7106	15.615	15.6997	15.3544	15.5904	15.6502	15.7322	15.945	15.7757	0.45349	0.173697	0.250239	0.303664	0.417736	0.269094	0.329889	0.234337	0.318972	-0.0262746	0.209658	0.269506	0.351543
Met1359	13.76_672.7279m/z		672.728	0	1502.68	12164	10680.6	5724.98	6009.14	12806.9	5913.26	6893.31	4315.62	29160.8	16689.9	5759.21	8964.84	7934.23	18015.1	7057.61	10.5533	13.5703	13.3827	12.4831	12.5529	13.6446	12.5297	12.751	12.0754	14.8317	14.0267	12.4917	13.1301	12.9539	14.1369	12.785	3.01701	2.82937	1.92973	1.99962	3.0913	1.97641	2.19766	1.52203	4.27842	3.47336	1.93833	2.57674	2.40055
Met136	11.63_680.7058m/z		680.706	0	974.823	1504.71	29104.2	81623.4	43458	21774.6	0	11145.4	2255.24	194234	16932.2	3573.51	78646.6	4019.18	8371.41	0	9.929	10.5553	14.8289	16.3167	15.4073	14.4104	0	13.4442	11.1391	17.5674	14.0475	11.8031	16.2631	11.9727	13.0313	0	0.626271	4.89995	6.3877	5.47834	4.48136	-9.929	3.51516	1.21007	7.63844	4.11848	1.87413	6.3341	2.04369
Met1360	11.97_393.7470m/z		393.747	0	11667.1	6059.14	8424.77	11810.2	6298.56	7278.52	3179.7	5263.82	10183.8	2265.95	8715.22	7262.29	4563.95	5175.05	6058.31	9899.71	13.5102	12.5649	13.0404	13.5277	12.6208	12.8294	11.6347	12.3619	13.314	11.1459	13.0893	12.8262	12.1561	12.3374	12.5647	13.2732	-0.945266	-0.469742	0.0175812	-0.889358	-0.680734	-1.87549	-1.14827	-0.196178	-2.36426	-0.420843	-0.683956	-1.3541	-1.17281
Met1361	9.47_678.3207m/z		678.321	0	136632	157674	163154	134391	142450	135938	147163	158924	137237	170701	159464	137312	168682	137208	164454	134882	17.0599	17.2666	17.3159	17.0361	17.1201	17.0526	17.1671	17.278	17.0663	17.3811	17.2829	17.0671	17.3639	17.066	17.3273	17.0413	0.206655	0.25594	-0.0238556	0.0601663	-0.00734074	0.107116	0.21804	0.0063719	0.321178	0.222932	0.00716196	0.304012	0.0060702
Met1362	8.60_631.2759m/z		631.276	6	43668.6	68512.5	126654	57569.8	49944.1	56275	55359.7	68129	49328.6	78490.4	152390	47713	71458.1	44375.3	36532.5	30847.8	15.4143	16.0641	16.9505	15.813	15.608	15.7802	15.7565	16.056	15.5901	16.2602	17.2174	15.5421	16.1248	15.4375	15.1569	14.9129	0.649771	1.53623	0.398717	0.193719	0.365899	0.34224	0.641673	0.175829	0.845921	1.8031	0.127786	0.710501	0.0231604
Met1363	9.03_675.2837m/z		675.284	0	279771	284245	339884	450422	269426	275999	283674	312320	286571	268855	352694	301198	156359	290504	350585	293703	18.0939	18.1168	18.3747	18.7809	18.0395	18.0743	18.1139	18.2527	18.1285	18.0365	18.4281	18.2004	17.2545	18.1482	18.4194	18.164	0.022893	0.280799	0.687034	-0.0543552	-0.0195826	0.0199903	0.158781	0.0346469	-0.0574147	0.334171	0.106466	-0.839385	0.0543132
Met1364	10.62_472.7415m/z		472.742	0	9079.62	9150.66	9712.11	11285.4	11248.7	11813.1	6426.44	11332.7	10717.4	5227.3	8276.94	9126.27	6778.62	10625.7	12189.1	9749.5	13.1484	13.1597	13.2456	13.4622	13.4575	13.5281	12.6498	13.4682	13.3877	12.3519	13.0149	13.1558	12.7268	13.3753	13.5733	13.2511	0.0112441	0.0971535	0.313751	0.30905	0.37968	-0.498612	0.319784	0.239251	-0.796565	-0.133534	0.00739451	-0.42164	0.226854
Met1365	13.67_654.3945m/z		654.395	0	6291.99	24364.2	9791.97	6996.67	11071.1	9693.77	10788.9	9083.5	7197.2	10363.3	8804.44	9149.4	80194.4	13710.1	14068.1	11758.2	12.6193	14.5725	13.2574	12.7725	13.4345	13.2428	13.3973	13.149	12.8132	13.3392	13.104	13.1595	16.2912	13.743	13.7801	13.5214	1.95317	0.638082	0.153152	0.815206	0.62354	0.777955	0.529731	0.193919	0.719892	0.484714	0.54016	3.67191	1.12365
Met1366	9.10_283.6546m/z		283.655	0	8826.9	11188.7	8995.03	10236.1	5355.71	10016.4	8493.65	11732.2	9645.03	7642.96	7256.86	6423.41	9267.12	9054.93	10684.4	8818.22	13.1077	13.4497	13.1349	13.3214	12.3869	13.2901	13.0522	13.5182	13.2356	12.8999	12.8251	12.6491	13.1779	13.1445	13.3832	13.1063	0.342057	0.0272206	0.213693	-0.720828	0.182383	-0.0555225	0.4105	0.127878	-0.207775	-0.282561	-0.458567	0.0702148	0.0367972
Met1367	11.87_591.3826n	591.383	592.39	0	106779	104528	68639.6	212552	94206.5	237251	116061	68607.6	101046	158828	87717.1	78177.6	276397	68265	131543	130264	16.7043	16.6735	16.0668	17.6975	16.5235	17.8561	16.8245	16.0661	16.6246	17.2771	16.4206	16.2545	18.0764	16.0589	17.0052	16.9911	-0.0307319	-0.637512	0.993194	-0.180726	1.15179	0.12026	-0.638184	-0.079617	0.57284	-0.283694	-0.449797	1.37212	-0.645406
Met1368	9.29_338.5129m/z		338.513	0	233840	63259	88614.3	65920.4	119058	146720	91775.9	106188	185476	86022.1	118862	191203	71958.4	238276	126237	154354	17.8352	15.949	16.4353	16.0084	16.8613	17.1627	16.4858	16.6963	17.5009	16.3924	16.8589	17.5447	16.1349	17.8623	16.9458	17.2359	-1.88618	-1.39991	-1.82673	-0.973862	-0.672455	-1.34933	-1.1389	-0.334287	-1.44274	-0.97623	-0.290419	-1.70029	0.0271108
Met1369	11.76_313.1443m/z		313.144	20	14128.9	7296.45	12177.2	47401.3	6807.7	30491.9	4415.89	10089.6	15246.2	25388.6	17837.8	12719.7	11604.5	13727.6	13479.4	16296.9	13.7864	12.833	13.5719	15.5326	12.733	14.8961	12.1085	13.3006	13.8962	14.6319	14.1226	13.6348	13.5024	13.7448	13.7185	13.9923	-0.953386	-0.214474	1.74627	-1.05341	1.10977	-1.67788	-0.485788	0.109794	0.845526	0.336285	-0.151586	-0.283971	-0.0415748
Met137	9.93_299.1609m/z		299.161	9	2199.74	7438.49	20470.5	8620.82	19371.4	4863.56	84493	22897.7	5114.52	28084.6	9228.04	4907.89	11265.9	1453.77	5993.79	6525.97	11.1031	12.8608	14.3213	13.0736	14.2416	12.2478	16.3665	14.4829	12.3204	14.7775	13.1718	12.2609	13.4597	10.5056	12.5493	12.672	1.75768	3.21814	1.97049	3.13852	1.14468	5.26343	3.3798	1.21727	3.67437	2.06869	1.15777	2.35655	-0.597538
Met1370	9.57_579.2971m/z		579.297	1	47756.3	79610.9	49171.5	28882.6	42453.3	47422.8	48893.5	57470.5	40298.4	41664.5	51946	45522.3	70302.2	43663.2	52591.3	42602.9	15.5434	16.2807	15.5855	14.8179	15.3736	15.5333	15.5774	15.8105	15.2984	15.3465	15.6647	15.4743	16.1013	15.4141	15.6825	15.3787	0.737276	0.0421332	-0.725487	-0.169815	-0.0101079	0.033954	0.267132	-0.244967	-0.196872	0.121323	-0.0691183	0.55788	-0.129274
Met1371	11.26_215.1390m/z		215.139	6	127315	154344	113711	149188	121125	106484	183500	155592	184686	98553.5	158801	117573	81627.7	80425.5	95478.4	161667	16.958	17.2358	16.795	17.1868	16.8861	16.7003	17.4854	17.2474	17.4947	16.5886	17.2769	16.8432	16.3168	16.2954	16.5429	17.3027	0.277748	-0.16303	0.228732	-0.0719016	-0.257766	0.527383	0.28937	0.536675	-0.36942	0.318825	-0.114838	-0.641268	-0.662673
Met1372	11.10_727.3987m/z		727.399	0	130984	119404	104265	194555	132789	133744	120236	129696	141185	104449	117426	128791	59886.9	108723	129720	128070	16.999	16.8655	16.6699	17.5698	17.0188	17.0291	16.8755	16.9848	17.1072	16.6724	16.8414	16.9747	15.87	16.7303	16.985	16.9666	-0.133532	-0.329126	0.570788	0.0197506	0.030093	-0.12352	-0.014256	0.108196	-0.326587	-0.157631	-0.0243539	-1.12907	-0.268735
Met1373	9.26_434.2158m/z		434.216	4	28234.9	42163.9	28333.2	26954.6	31671.7	29402.4	35566.5	35169	28183.3	21418.4	29160.5	25725.8	39005.4	26039.4	35579.4	25594.3	14.7852	15.3637	14.7902	14.7182	14.9509	14.8436	15.1182	15.102	14.7826	14.3866	14.8317	14.6509	15.2514	14.6684	15.1188	14.6435	0.578528	0.005017	-0.0669447	0.165718	0.0584532	0.33304	0.316827	-0.00263567	-0.398627	0.0465356	-0.134264	0.466195	-0.116784
Met1374	10.62_492.2087m/z		492.209	1	12600.7	17704.8	17371.3	23810.9	18052.3	13081.5	12576.5	19535.1	17418	15078.3	17037.4	11393.7	10781.4	12222.3	20553	26453.1	13.6212	14.1119	14.0844	14.5393	14.1399	13.6752	13.6184	14.2538	14.0883	13.8802	14.0564	13.4759	13.3963	13.5772	14.3271	14.6912	0.490632	0.463196	0.918115	0.518677	0.0540234	-0.00277935	0.632562	0.467069	0.258967	0.435202	-0.145276	-0.224958	-0.0439963
Met1375	10.40_604.2976m/z		604.298	2	2.45283e+06	2.74526e+06	2.7162e+06	2.75307e+06	1.9973e+06	3.49009e+06	2.47987e+06	2.56673e+06	2.95564e+06	2.51239e+06	2.45788e+06	2.41316e+06	3.17528e+06	1.69191e+06	2.5253e+06	2.05183e+06	21.226	21.3885	21.3732	21.3926	20.9296	21.7348	21.2418	21.2915	21.495	21.2606	21.229	21.2025	21.5985	20.6902	21.268	20.9685	0.162497	0.147146	0.166597	-0.29639	0.508819	0.0158193	0.0654853	0.269025	0.0346162	0.00296688	-0.0235183	0.372439	-0.53579
Met1376	9.39_422.8819m/z		422.882	0	15538.3	17199	4840.38	21687.4	8413.32	13403.8	7579.72	7382.87	16796	3993.16	14224.7	11795.2	11747.2	5473.76	7801.45	13672.4	13.9235	14.07	12.2409	14.4046	13.0385	13.7104	12.8879	12.85	14.0358	11.9633	13.7961	13.5259	13.52	12.4183	12.9295	13.739	0.146496	-1.68264	0.481028	-0.885083	-0.213186	-1.03561	-1.07358	0.11229	-1.96023	-0.127427	-0.397627	-0.403518	-1.50523
Met1377	8.60_366.2136m/z		366.214	2	177059	133403	55871.9	165822	39514.7	35167.2	71765.9	59886.8	116132	6453.53	71816.9	103072	40844	37302.7	42193.2	85254.1	17.4339	17.0254	15.7698	17.3393	15.2701	15.1019	16.131	15.8699	16.8254	12.6559	16.132	16.6533	15.3178	15.187	15.3647	16.3795	-0.408434	-1.66403	-0.0945891	-2.16377	-2.33192	-1.30286	-1.56392	-0.608462	-4.77799	-1.30183	-0.780574	-2.11603	-2.24687
Met1378	3.69_192.0326m/z		192.033	0	2491.66	3008.13	3767.25	2968.1	2117.79	2213.14	2919.08	3048.49	2554.56	3285.88	3058.33	2874.16	2882.78	2666.85	3235.62	3420.06	11.2829	11.5546	11.8793	11.5353	11.0483	11.1119	11.5113	11.5739	11.3189	11.6821	11.5785	11.4889	11.4932	11.3809	11.6598	11.7398	0.27176	0.596405	0.252432	-0.234547	-0.171012	0.22841	0.290989	0.035968	0.399175	0.295639	0.206035	0.210357	0.0980318
Met1379	12.20_571.3130n	571.313	554.31	0	182630	224116	178472	145010	188678	191012	232061	225160	175058	170651	176842	183992	235662	191701	193174	194186	17.4786	17.7739	17.4453	17.1458	17.5256	17.5433	17.8241	17.7806	17.4175	17.3807	17.4321	17.4893	17.8464	17.5485	17.5595	17.5671	0.295319	-0.0332258	-0.332771	0.0469975	0.0647343	0.345579	0.302024	-0.0610959	-0.0978777	-0.0464687	0.0107137	0.367792	0.0699306
Met138	17.35_272.2585m/z		272.258	0	5131.69	3072.99	4086.92	4447.35	7471.05	4720.17	4586.7	2978.07	8404.54	7679.66	7587.71	8173.51	1538.33	3731.76	3287.87	4815.05	12.3252	11.5854	11.9968	12.1187	12.8671	12.2046	12.1632	11.5402	13.037	12.9068	12.8894	12.9967	10.5872	11.8656	11.6829	12.2333	-0.73979	-0.328419	-0.206488	0.541877	-0.120594	-0.161976	-0.785057	0.711736	0.58161	0.564231	0.671523	-1.73807	-0.459575
Met1380	11.20_268.1656m/z		268.166	1	25664.3	32304.6	20611.3	29967.8	22469	27399.3	27869.3	23263	25293.7	23990.1	23830.3	20204.7	15688.7	16017.4	23021	25060	14.6475	14.9795	14.3311	14.8711	14.4556	14.7419	14.7664	14.5057	14.6265	14.5502	14.5405	14.3024	13.9374	13.9674	14.4907	14.6131	0.331981	-0.316327	0.223654	-0.191826	0.0943784	0.118917	-0.141726	-0.0209855	-0.0973221	-0.106965	-0.345069	-0.710035	-0.680117
Met1381	9.17_436.7230n	436.723	419.72	0	244090	131080	244157	450191	195747	279533	174545	213929	206554	277328	248852	272701	182817	263508	225127	271663	17.8971	17.0001	17.8974	18.7802	17.5786	18.0927	17.4132	17.7068	17.6562	18.0812	17.9249	18.057	17.48	18.0075	17.7804	18.0515	-0.896962	0.000392197	0.883123	-0.318421	0.195604	-0.483816	-0.190285	-0.240898	0.18418	0.0278713	0.159908	-0.417017	0.11043
Met1382	15.57_294.2196n	294.22	295.227	29	11851	10048.8	13253	14288.5	10242.4	17457.5	17207.2	11623.5	14090.6	18072.1	12279.2	16774.6	12903.9	15630.9	8376.59	16800.1	13.5327	13.2947	13.694	13.8026	13.3223	14.0916	14.0707	13.5048	13.7824	14.1415	13.5839	14.034	13.6555	13.9321	13.0321	14.0362	-0.237984	0.161304	0.269849	-0.210452	0.558839	0.538002	-0.0279668	0.249726	0.608755	0.0512045	0.501269	0.122801	0.399392
Met1383	10.29_394.2085m/z		394.208	1	23447.9	36504.8	17178.5	18606.5	20634.1	22809.7	33809.6	24633.8	26310.2	17387.2	21079.3	20880.7	38158.4	20726.3	28692.5	17976.6	14.5172	15.1558	14.0683	14.1835	14.3327	14.4774	15.0451	14.5884	14.6833	14.0857	14.3635	14.3499	15.2197	14.3392	14.8084	14.1338	0.638624	-0.448855	-0.33365	-0.184427	-0.0398149	0.527972	0.0711811	0.166159	-0.431435	-0.153632	-0.167292	0.702541	-0.177998
Met1384	12.07_316.1733m/z		316.173	1	7581.86	6854.95	7532.65	5539.32	6658.83	14200.4	6400.67	6016.85	8150.79	11755.2	8934.35	8208.23	6890.2	7625.83	6873.22	7588.52	12.8883	12.7429	12.8789	12.4355	12.7011	13.7936	12.644	12.5548	12.9927	13.521	13.1251	13.0029	12.7503	12.8967	12.7468	12.8896	-0.145404	-0.00939374	-0.452843	-0.187282	0.905312	-0.244327	-0.333542	0.104389	0.632681	0.236811	0.11452	-0.138004	0.00834402
Met1385	9.50_659.3359m/z		659.336	0	166680	146830	165878	215446	148200	232146	145066	155223	155631	278243	171816	167207	121430	183998	177528	164719	17.3467	17.1638	17.3398	17.717	17.1772	17.8247	17.1464	17.244	17.2478	18.086	17.3905	17.3513	16.8898	17.4893	17.4377	17.3296	-0.182935	-0.00695573	0.370247	-0.16953	0.477954	-0.200367	-0.102737	-0.0989524	0.739265	0.043786	0.0045584	-0.456952	0.142607
Met1386	9.39_485.7417m/z		485.742	0	23899.9	26060.4	12270.2	40534.1	13295	24279.3	16583.3	16005.3	29794.2	10819.2	25499.3	24407.2	21432.3	9132.13	18109.4	28627.4	14.5447	14.6696	13.5829	15.3068	13.6986	14.5674	14.0174	13.9663	14.8627	13.4013	14.6382	14.575	14.3875	13.1567	14.1444	14.8051	0.124857	-0.961841	0.762133	-0.846119	0.0227272	-0.527273	-0.578455	0.318031	-1.14341	0.0934572	0.0303022	-0.157217	-1.38798
Met1387	10.22_557.7269m/z		557.727	0	15960.7	19334	16413.5	11532.5	15155.4	17394.8	16414.6	14596.2	17918.3	10459.3	15315.7	14245.3	8606.16	17324.4	22446	15130.1	13.9622	14.2389	14.0026	13.4934	13.8875	14.0864	14.0027	13.8333	14.1291	13.3525	13.9027	13.7982	13.0712	14.0805	14.4542	13.8851	0.276616	0.040357	-0.468821	-0.0746898	0.124135	0.0404534	-0.128936	0.166909	-0.609733	-0.0595164	-0.164041	-0.891083	0.118281
Met1388	10.67_654.3094m/z		654.309	0	14748.3	12005.2	24983.4	21814.9	15320.5	10762.1	12231.9	16231.9	20824.3	23528.1	18138.9	15297.1	11351.9	16715.5	16864.5	19467.1	13.8483	13.5514	14.6087	14.413	13.9032	13.3937	13.5784	13.9865	14.346	14.5221	14.1468	13.901	13.4706	14.0289	14.0417	14.2488	-0.296897	0.760415	0.564762	0.0549081	-0.454592	-0.269906	0.138276	0.497715	0.67383	0.298537	0.0527049	-0.377625	0.180633
Met1389	9.21_519.2299m/z		519.23	1	376731	316021	153464	520429	404426	292252	351897	344187	273277	297871	344236	250717	203242	259005	33172.5	277990	18.5232	18.2697	17.2275	18.9893	18.6255	18.1569	18.4248	18.3928	18.06	18.1843	18.393	17.9357	17.6328	17.9826	15.0177	18.0847	-0.253517	-1.29563	0.466166	0.102338	-0.366323	-0.0983849	-0.130345	-0.463174	-0.338847	-0.130139	-0.587474	-0.89034	-0.540554
Met139	3.94_136.0384n	136.038	137.046	5	1793.64	24134.8	58667.5	30790.9	21542.9	22340	23613.5	16952.7	28007.1	18818	39549.4	11069.9	42982.9	44127	45803.4	17462.2	10.8087	14.5588	15.8403	14.9102	14.3949	14.4473	14.5273	14.0492	14.7735	14.1998	15.2714	13.4344	15.3915	15.4294	15.4832	14.0919	3.75015	5.0316	4.10154	3.58625	3.63866	3.71864	3.24055	3.96482	3.39115	4.46269	2.62567	4.5828	4.6207
Met1390	9.39_422.5481m/z		422.548	0	34430.1	38767.3	19142.7	54304.8	25262.7	33554.3	24266.1	23843.8	45682.5	15451.6	34019.9	32845.2	32636.6	15601.9	22183	36814.6	15.0714	15.2426	14.2245	15.7288	14.6247	15.0342	14.5667	14.5413	15.4794	13.9155	15.0541	15.0034	14.9942	13.9294	14.4372	15.168	0.171171	-0.846871	0.657411	-0.446662	-0.037169	-0.504724	-0.530057	0.407972	-1.15591	-0.0172878	-0.0679861	-0.077179	-1.14195
Met1391	9.10_129.1022m/z		129.102	10	18701.6	21095.4	23711.8	24001.9	15447.8	18465.4	19163.2	20041.4	21965	19101.4	22284.3	19552.1	17512	17758.2	20763.3	22245.9	14.1909	14.3646	14.5333	14.5509	13.9151	14.1725	14.2261	14.2907	14.4229	14.2214	14.4437	14.255	14.0961	14.1162	14.3417	14.4413	0.173772	0.342447	0.359991	-0.275762	-0.0183315	0.0351808	0.0998207	0.23205	0.0305154	0.252869	0.0641643	-0.0948121	-0.0746737
Met1392	8.83_390.1877m/z		390.188	0	41612.8	44613.5	35888.1	40360.7	53408.9	31792.7	45518	41091.2	44351	37169	31144.5	63947.9	11463.6	20278.4	23889.6	79414.8	15.3447	15.4452	15.1312	15.3007	15.7048	14.9564	15.4741	15.3265	15.4367	15.1818	14.9267	15.9646	13.4848	14.3077	14.5441	16.2771	0.100453	-0.213525	-0.0440771	0.360052	-0.388332	0.129408	-0.0181996	0.0919384	-0.162928	-0.418051	0.619867	-1.85997	-1.03708
Met1393	10.50_260.0833n	260.083	261.091	1	34414	19644.8	30075.1	81671.1	24079.7	31453.3	27083	26334.1	36861.7	32328	29618.6	26585	18423.1	42385.3	36064.9	44364.6	15.0707	14.2619	14.8763	16.3175	14.5555	14.9409	14.7251	14.6846	15.1698	14.9805	14.8542	14.6983	14.1692	15.3713	15.1383	15.4371	-0.808847	-0.194426	1.24683	-0.515175	-0.129784	-0.345608	-0.386064	0.0991257	-0.0902123	-0.216491	-0.372383	-0.901477	0.300568
Met1394	8.60_477.2188m/z		477.219	4	87523.6	52312.7	32834.7	48168.9	80359.5	63187.5	79069.6	61528.1	66884.1	35781.5	44309.4	77565.2	16769.4	47801.1	50094.3	63787.8	16.4174	15.6749	15.0029	15.5558	16.2942	15.9474	16.2708	15.909	16.0294	15.1269	15.4353	16.2431	14.0335	15.5448	15.6124	15.961	-0.742511	-1.41445	-0.861569	-0.123202	-0.470033	-0.146549	-0.508427	-0.388008	-1.29046	-0.982059	-0.174262	-2.38384	-0.872627
Met1395	9.44_380.1722m/z		380.172	1	11236.8	15013.3	5566.91	19730.6	4223.76	12012.7	14154.6	5917.51	12934.4	3038.56	12970.8	9578.13	8517.64	8425.03	8455.91	11319.2	13.4559	13.8739	12.4427	14.2681	12.0443	13.5523	13.789	12.5308	13.6589	11.5692	13.663	13.2255	13.0562	13.0405	13.0457	13.4665	0.418005	-1.01328	0.812202	-1.41163	0.0963251	0.333036	-0.925169	0.202987	-1.88677	0.207039	-0.230416	-0.399706	-0.415478
Met1396	12.86_637.3738n	637.374	620.371	0	168717	441168	185243	158802	285952	262031	230563	211946	143154	226297	157364	172646	305690	321905	252477	191972	17.3642	18.751	17.4991	17.2769	18.1254	17.9994	17.8148	17.6933	17.1272	17.7879	17.2637	17.3975	18.2217	18.2963	17.9458	17.5505	1.38673	0.134817	-0.0873709	0.761172	0.635133	0.450558	0.329091	-0.23704	0.423617	-0.100501	0.0332103	0.857465	0.93203
Met1397	10.17_173.1284m/z		173.128	0	7714.84	9035.26	9344.75	7678.02	6868.94	5984.1	8770.31	7954.63	7923.39	6901.31	8433.84	8564.74	13713.9	5309.22	7361.96	7966.62	12.9134	13.1414	13.1899	12.9065	12.7459	12.5469	13.0984	12.9576	12.9519	12.7527	13.042	13.0642	13.7434	12.3743	12.8459	12.9598	0.22793	0.27652	-0.00690279	-0.16755	-0.366502	0.184991	0.0441589	0.0384818	-0.160765	0.128553	0.150773	0.829932	-0.539136
Met1398	8.55_213.0869m/z		213.087	3	2298.93	2467.41	1129.04	2151.38	2277.1	2436.27	1930.06	2345.35	2218.26	850.416	2978.98	2205.08	2496.61	1916.32	1716.92	1724.3	11.1667	11.2688	10.1409	11.071	11.153	11.2505	10.9144	11.1956	11.1152	9.73202	11.5406	11.1066	11.2858	10.9041	10.7456	10.7518	0.102036	-1.02586	-0.095703	-0.0137667	0.0837126	-0.25232	0.0288404	-0.0515377	-1.43472	0.373857	-0.0601331	0.119004	-0.262622
Met1399	18.19_209.0599m/z		209.06	12	922.884	1043.35	958.809	709.987	818.471	801.052	1095.55	1155.03	757.482	851.095	966.923	961.073	1108.73	798.686	1022.71	898.732	9.85001	10.027	9.9051	9.47165	9.67679	9.64575	10.0974	10.1737	9.56507	9.73318	9.91726	9.9085	10.1147	9.64148	9.99819	9.81175	0.177002	0.0550943	-0.378356	-0.173218	-0.204254	0.247438	0.323706	-0.284937	-0.116829	0.0672516	0.0584978	0.264692	-0.20852
Met14	11.10_449.9151m/z		449.915	0	0	0	12050.7	36212.1	21634.3	28764	0	19372.6	20278.7	4799.72	6458.07	47200.6	0	13342.3	9722.65	0	0	0	13.5568	15.1442	14.401	14.812	0	14.2417	14.3077	12.2287	12.6569	15.5265	0	13.7037	13.2471	0	NP	13.5568	15.1442	14.401	14.812	NP	14.2417	14.3077	12.2287	12.6569	15.5265	NP	13.7037
Met140	14.14_809.9859m/z		809.986	0	0	10222.3	3750.02	10775.2	17202.2	34187.1	3430.05	13653.9	492.532	50692.1	2946.51	7859.2	8883.66	1653.79	5010.37	2089.88	0	13.3194	11.8727	13.3954	14.0703	15.0612	11.744	13.737	8.94407	15.6295	11.5248	12.9402	13.1169	10.6916	12.2907	11.0292	13.3194	11.8727	13.3954	14.0703	15.0612	11.744	13.737	8.94407	15.6295	11.5248	12.9402	13.1169	10.6916
Met1400	8.52_224.0916m/z		224.092	7	1184.72	1559.01	78.5862	348.326	2011.37	1226.89	1418.66	615.651	559.707	122.405	228.182	627.766	1218.05	1150.47	951.338	242.823	10.2103	10.6064	6.2962	8.44429	10.974	10.2608	10.4703	9.26597	9.12853	6.93552	7.83404	9.29408	10.2504	10.168	9.89381	7.92376	0.396084	-3.91412	-1.76603	0.763638	0.0504594	0.259989	-0.944357	-1.0818	-3.2748	-2.37628	-0.916242	0.0400326	-0.0423178
Met1401	10.03_265.1543m/z		265.154	5	18318.2	1695.95	1468.04	3249.85	272.582	2651.91	1102.16	576.872	1613.32	837.373	5030.99	315.907	3588.97	535.873	1197.13	2695.04	14.161	10.7279	10.5197	11.6662	8.09055	11.3728	10.1061	9.17211	10.6558	9.70973	12.2966	8.30335	11.8094	9.06575	10.2254	11.3961	-3.43312	-3.64131	-2.49484	-6.07045	-2.78818	-4.05488	-4.98889	-3.50518	-4.45127	-1.86437	-5.85764	-2.35164	-5.09525
Met1402	9.17_420.2212m/z		420.221	0	104128	69005.6	100180	188899	83320.5	126298	74960.6	94188.5	84641.8	118801	102455	118025	77086.8	91462.4	90375.5	114809	16.668	16.0744	16.6122	17.5273	16.3464	16.9465	16.1938	16.5233	16.3691	16.8582	16.6446	16.8487	16.2342	16.4809	16.4636	16.8089	-0.593578	-0.0557718	0.859253	-0.32162	0.278467	-0.474159	-0.14474	-0.298921	0.190184	-0.0233751	0.180726	-0.433808	-0.187112
Met1403	10.35_486.2900m/z		486.29	5	73488.7	70805.7	58111.8	80868.2	43742.9	154592	99705.2	43898.7	74570.6	174441	46993.4	57400.1	62026.8	42179.9	47457.8	50951.4	16.1652	16.1116	15.8265	16.3033	15.4168	17.2381	16.6054	15.4219	16.1863	17.4124	15.5202	15.8088	15.9206	15.3643	15.5344	15.6368	-0.0536571	-0.338692	0.138049	-0.748473	1.07287	0.440147	-0.743344	0.0210849	1.24714	-0.645063	-0.35647	-0.244632	-0.800966
Met1404	9.10_283.1527m/z		283.153	6	35803	45115.6	36987.6	41624.6	28484.1	41594.4	37301.5	46427.4	39377.3	29991.7	33141.3	28903.5	36387.5	38208.9	41692.9	36443.8	15.1278	15.4613	15.1748	15.3451	14.7979	15.3441	15.1869	15.5027	15.2651	14.8723	15.0163	14.819	15.1512	15.2216	15.3475	15.1534	0.333545	0.046961	0.217356	-0.329921	0.21631	0.0591523	0.374895	0.137283	-0.255517	-0.11145	-0.308835	0.0233645	0.0938274
Met1405	9.50_619.2424m/z		619.242	1	15931	16723.6	18758.6	15517	13266.1	18942.9	18805.8	16711.4	20979.9	13850	20530.4	10957.9	23736.1	18483.8	12950.3	15487.9	13.9595	14.0296	14.1953	13.9216	13.6955	14.2094	14.1989	14.0285	14.3567	13.7576	14.3255	13.4197	14.5348	14.174	13.6607	13.9189	0.0700478	0.235718	-0.0379843	-0.264091	0.24982	0.239342	0.0690015	0.397171	-0.201951	0.365924	-0.539865	0.575249	0.214429
Met1406	10.50_407.2592m/z		407.259	3	39499.2	52273.8	37071.4	32347.5	46040.3	34424.6	47325.6	53865.4	30023.5	21045.4	19663.2	33860.7	21908.8	22557.8	32410.9	45697.3	15.2695	15.6738	15.178	14.9814	15.4906	15.0712	15.5303	15.7171	14.8738	14.3612	14.2632	15.0473	14.4192	14.4613	14.9842	15.4798	0.404265	-0.0915174	-0.288167	0.221074	-0.198384	0.260798	0.447536	-0.395731	-0.908315	-1.00633	-0.222212	-0.850309	-0.808194
Met1407	10.88_662.3256m/z		662.326	1	12083.7	19323.3	5442.07	13938.8	5472.23	7773.33	10078.9	10968.3	14623.1	3626.88	9474.85	15561.8	13491.5	8369.42	9476.96	15553.4	13.5608	14.2381	12.4099	13.7668	12.4179	12.9243	13.2991	13.4211	13.836	11.8245	13.2099	13.9257	13.7198	13.0309	13.2102	13.9249	0.677281	-1.15083	0.206046	-1.14286	-0.636456	-0.261718	-0.139722	0.275191	-1.73626	-0.350884	0.364953	0.158989	-0.52986
Met1408	9.21_373.2086m/z		373.209	1	23109	24135.1	28620.1	21887.6	24668.3	21098.2	21990.9	31593.9	21713.5	35082.7	33528.3	19915.2	9947.68	24013.8	24697.5	17558.6	14.4962	14.5588	14.8047	14.4178	14.5904	14.3648	14.4246	14.9474	14.4063	15.0985	15.0331	14.2816	13.2801	14.5516	14.5921	14.0999	0.0626795	0.308574	-0.0783425	0.0942036	-0.13133	-0.0715439	0.451192	-0.0898614	0.602305	0.536928	-0.21458	-1.21602	0.05541
Met1409	12.16_579.7962m/z		579.796	0	24079.8	23030.7	15595	10827.3	18392	14453.8	22793.8	27648	21953.9	5785.67	9005.98	27833.3	19198.7	5543.57	6997.59	20973.2	14.5555	14.4913	13.9288	13.4024	14.1668	13.8192	14.4764	14.7549	14.4222	12.4983	13.1367	14.7645	14.2287	12.4366	12.7726	14.3563	-0.0642653	-0.626743	-1.15315	-0.388743	-0.736375	-0.0791827	0.199352	-0.133347	-2.05727	-1.41887	0.208991	-0.326812	-2.11893
Met141	14.60_212.0368m/z		212.037	0	197.815	157.427	0	0	155.689	6047.36	161.369	105.644	135.821	150.472	36.5504	140.466	3117.12	0	47.6527	137.511	7.628	7.29854	0	0	7.28252	12.5621	7.33422	6.72307	7.08556	7.23335	5.19181	7.13408	11.606	0	5.57449	7.10341	-0.329464	-7.628	-7.628	-0.345481	4.93409	-0.293786	-0.904934	-0.542443	-0.394651	-2.43619	-0.493923	3.97799	-7.628
Met1410	10.71_420.1435m/z		420.144	7	473783	492956	446043	379702	486287	438442	581475	558480	449252	433522	486488	459123	662086	504175	520671	439608	18.8539	18.9111	18.7668	18.5345	18.8914	18.742	19.1494	19.0911	18.7772	18.7257	18.892	18.8085	19.3367	18.9436	18.99	18.7459	0.0572312	-0.0870446	-0.319358	0.0375827	-0.111841	0.295491	0.237279	-0.076701	-0.12812	0.0381786	-0.0453464	0.482793	0.0896979
Met1411	4.03_371.0581m/z		371.058	5	6608.8	9591.46	12640.2	5038.81	7225.23	5810.8	9077.35	9459.05	7383.46	7722.68	11012.5	8448.03	6981.84	7287.59	8642.55	5963.64	12.6902	13.2275	13.6257	12.2989	12.8188	12.5045	13.1481	13.2075	12.8501	12.9149	13.4269	13.0444	12.7694	12.8312	13.0772	12.542	0.537361	0.935553	-0.391306	0.128655	-0.185652	0.457882	0.517306	0.159908	0.224713	0.736677	0.354227	0.0792187	0.141053
Met1412	12.38_509.8034m/z		509.803	0	20417.7	34864.7	25744.9	13813	37500.1	30077.5	39866.9	26562.1	17104.5	40413.8	33778.9	21658.1	31265.6	47169.4	39237.4	25813	14.3175	15.0895	14.652	13.7537	15.1946	14.8764	15.2829	14.6971	14.0621	15.3026	15.0438	14.4026	14.9323	15.5256	15.2599	14.6558	0.771948	0.334467	-0.56379	0.877078	0.558867	0.965373	0.37955	-0.255443	0.985032	0.726305	0.0850907	0.614758	1.20804
Met1413	9.57_352.2342n	352.234	375.223	0	60995.7	40770.6	55664.9	54565.4	48851.1	19139.3	52986.2	55872.8	53897.4	45790.5	43737.2	46098.4	30221.4	17212.8	35504.9	47711.9	15.8964	15.3152	15.7645	15.7357	15.5761	14.2243	15.6933	15.7699	15.7179	15.4828	15.4166	15.4924	14.8833	14.0712	15.1157	15.5421	-0.581178	-0.13194	-0.160721	-0.320319	-1.67217	-0.203092	-0.126561	-0.178493	-0.413661	-0.479849	-0.403993	-1.01314	-1.82523
Met1414	12.47_349.8006m/z		349.801	0	1344.62	2937.89	862.41	1578.97	1862.58	1388.55	2771.76	3391.99	2400.47	1997.28	1128.67	2666.69	2057.09	1214.3	2022.8	3163.64	10.393	11.5206	9.75223	10.6248	10.8631	10.4394	11.4366	11.7279	11.2291	10.9638	10.1404	11.3808	11.0064	10.2459	10.9821	11.6274	1.12758	-0.640758	0.231777	0.470098	0.0463801	1.0436	1.33493	0.836116	0.570837	-0.252578	0.987848	0.613401	-0.147084
Met1415	8.65_356.1455m/z		356.145	4	141001	168726	113459	126516	150785	141056	157758	145506	115858	92519.3	116524	144068	241068	110932	157938	111521	17.1053	17.3643	16.7918	16.949	17.2021	17.1059	17.2674	17.1507	16.822	16.4975	16.8303	17.1364	17.8791	16.7593	17.269	16.767	0.258978	-0.313537	-0.156389	0.0967922	0.000562735	0.162005	0.0453741	-0.28335	-0.607878	-0.275078	0.0310496	0.773738	-0.346028
Met1416	10.62_943.4729m/z		943.473	0	15145.8	16524.8	19422.4	19200	18736.9	22617.1	14879.1	16069.5	16819.5	11076	16029.6	19522.2	12175.6	19031	21294.8	17281.6	13.8866	14.0123	14.2454	14.2288	14.1936	14.4651	13.861	13.972	14.0378	13.4351	13.9685	14.2528	13.5717	14.2161	14.3782	14.077	0.125714	0.358799	0.342182	0.306963	0.57849	-0.0256323	0.0854037	0.151213	-0.451488	0.0818171	0.366191	-0.314933	0.32943
Met1417	9.03_523.2656m/z		523.266	1	56411.5	68637.5	61188.4	29093.7	43145.2	51194.4	69976	71105.7	39881.7	49144.8	55067.2	60234.9	38300.2	37069.7	42722.3	59415.3	15.7837	16.0667	15.901	14.8284	15.3969	15.6437	16.0946	16.1177	15.2834	15.5848	15.7489	15.8783	15.2251	15.178	15.3827	15.8585	0.283007	0.117269	-0.955284	-0.386789	-0.140005	0.31087	0.333975	-0.500264	-0.198951	-0.0347968	0.0946099	-0.558637	-0.605751
Met1418	13.34_795.9745m/z		795.974	0	29427	66244.5	48082.2	41187.9	88015.7	90288	43637.6	49655.4	35291.2	72642.1	35863.6	49593.1	98179.4	67109.4	87017.8	57094.2	14.8449	16.0155	15.5532	15.3299	16.4255	16.4622	15.4133	15.5997	15.107	16.1485	15.1302	15.5979	16.5831	16.0342	16.409	15.8011	1.17066	0.708362	0.485079	1.58062	1.61739	0.568428	0.754807	0.262164	1.30366	0.285378	0.752996	1.73828	1.18937
Met1419	10.93_169.1335m/z		169.133	2	62546.1	70727.5	69617.3	77235.6	48125.1	59424.1	78930.4	66584.7	60784.6	45768.1	64757.1	60881.6	56523.3	47686.4	62778.1	71215	15.9326	16.11	16.0872	16.237	15.5545	15.8588	16.2683	16.0229	15.8914	15.4821	15.9828	15.8937	15.7866	15.5413	15.938	16.1199	0.17735	0.154524	0.304344	-0.378131	-0.073874	0.33566	0.0902696	-0.0412143	-0.450578	0.0501168	-0.0389139	-0.146075	-0.391343
Met142	10.43_588.3599m/z		588.36	0	0	5417.87	7205.3	8223.53	6104.24	5530.37	25532.8	3795.53	1356.75	20618.3	8050.38	4187.79	469190	8873.06	7015.84	10380.5	0	12.4035	12.8148	13.0055	12.5756	12.4332	14.6401	11.8901	10.4059	14.3316	12.9748	12.032	18.8398	13.1152	12.7764	13.3416	12.4035	12.8148	13.0055	12.5756	12.4332	14.6401	11.8901	10.4059	14.3316	12.9748	12.032	18.8398	13.1152
Met1420	12.16_311.0688m/z		311.069	22	7040.69	5874.77	5867.08	5053.68	7245.29	5857.88	5905.98	9292.04	6360.72	4399.94	6488.24	6656.96	9851.09	6329.26	9306.67	7968.09	12.7815	12.5203	12.5184	12.3031	12.8228	12.5162	12.528	13.1818	12.635	12.1033	12.6636	12.7006	13.2661	12.6278	13.184	12.96	-0.261184	-0.263073	-0.478381	0.0413273	-0.265338	-0.253541	0.400279	-0.146526	-0.678231	-0.117889	-0.0808522	0.484568	-0.153679
Met1421	11.20_512.2875m/z		512.288	1	13608.2	14326.5	9623.14	14061	12769.5	17142.8	12841.7	10895.1	11693.2	14137.8	15391.5	9420.22	21238.5	15740.9	13086.2	17022.8	13.7322	13.8064	13.2323	13.7794	13.6404	14.0653	13.6485	13.4114	13.5134	13.7873	13.9098	13.2015	14.3744	13.9422	13.6758	14.0552	0.0742108	-0.499892	0.0472317	-0.0917649	0.333135	-0.0836397	-0.320793	-0.218799	0.0550826	0.177664	-0.530639	0.642211	0.210043
Met1422	12.26_488.2451m/z		488.245	0	30011.5	23583.8	23050.2	18927.8	32336	33113.3	27602.2	29034.3	32036.2	23764.9	31157.6	29564.5	48737.2	29304.8	32850.3	28944.3	14.8732	14.5255	14.4925	14.2082	14.9809	15.0151	14.7525	14.8255	14.9674	14.5365	14.9273	14.8516	15.5727	14.8388	15.0036	14.821	-0.347717	-0.380734	-0.665007	0.107628	0.141898	-0.120729	-0.0477581	0.0941863	-0.336685	0.054068	-0.0216503	0.699509	-0.034378
Met1423	9.03_522.7641m/z		522.764	0	120578	137984	109907	55544.9	91775.5	88916.2	145039	154136	84713	87977.9	112536	128148	83327.7	83005.9	89709.7	125869	16.8796	17.0741	16.7459	15.7614	16.4858	16.4402	17.1461	17.2338	16.3703	16.4249	16.78	16.9674	16.3465	16.3409	16.453	16.9416	0.194533	-0.13369	-1.11825	-0.393791	-0.439454	0.266473	0.354232	-0.509315	-0.454758	-0.0995828	0.0878362	-0.533103	-0.538686
Met1424	8.97_203.1027m/z		203.103	4	50757.2	72658.8	60405	76679.2	44212.6	42098.6	65045.2	64624.4	56513.7	45292.8	64885.6	50186.4	29694.1	42827.6	45002.5	58273.4	15.6313	16.1488	15.8824	16.2265	15.4322	15.3615	15.9892	15.9798	15.7863	15.467	15.9856	15.615	14.8579	15.3863	15.4577	15.8305	0.517524	0.251055	0.595223	-0.199155	-0.269841	0.35783	0.348465	0.154988	-0.164331	0.354285	-0.0163169	-0.773438	-0.245073
Met1425	10.93_221.1320m/z		221.132	0	2340.01	2842.65	1215.56	3161.18	1668.54	2850.95	3103.08	2171.63	2073.39	1689.9	2515.44	2747.05	1264.7	2765.34	2605.43	3796.26	11.1923	11.473	10.2474	11.6262	10.7044	11.4772	11.5995	11.0846	11.0178	10.7227	11.2966	11.4237	10.3046	11.4332	11.3473	11.8904	0.280722	-0.944899	0.433946	-0.487925	0.284929	0.407186	-0.107735	-0.174527	-0.469577	0.104293	0.231369	-0.887718	0.240942
Met1426	4.82_182.0812m/z		182.081	14	122147	2907.81	3418.6	74999.3	1273.31	46015.1	1349.37	7110.91	4363.78	2743.78	8152.58	2189.69	17357.2	4134.56	4398.03	2712.18	16.8983	11.5057	11.7392	16.1946	10.3144	15.4898	10.3981	12.7958	12.0914	11.422	12.993	11.0965	14.0833	12.0135	12.1026	11.4052	-5.39255	-5.15907	-0.703672	-6.58389	-1.40844	-6.50019	-4.10244	-4.8069	-5.47631	-3.90522	-5.80175	-2.81501	-4.88475
Met1427	11.31_654.3816m/z		654.382	0	42253.8	28827.6	23828.6	83324.8	35484.6	45651.3	32041.4	32229.8	39200.8	47724.1	32553.9	34799.3	22447.1	49146.8	29979.5	43784.5	15.3668	14.8152	14.5404	16.3465	15.1149	15.4784	14.9677	14.9761	15.2586	15.5424	14.9905	15.0868	14.4542	15.5848	14.8717	15.4181	-0.55163	-0.826386	0.979666	-0.251886	0.111574	-0.399142	-0.390685	-0.108196	0.175639	-0.37625	-0.28002	-0.91255	0.218019
Met1428	10.29_548.2022m/z		548.202	1	148403	207122	131193	119124	158268	163230	178147	160177	169654	106439	151791	151062	203387	163561	156764	131126	17.1792	17.6601	17.0013	16.8621	17.272	17.3166	17.4427	17.2893	17.3722	16.6997	17.2117	17.2048	17.6339	17.3195	17.2582	17.0006	0.480961	-0.177833	-0.317058	0.0928482	0.137392	0.263547	0.110152	0.19308	-0.479497	0.0325658	0.0256247	0.45471	0.140311
Met1429	3.44_111.0440m/z		111.044	20	2002.48	1927.32	2074.45	1858.5	1734.78	2225.08	1815.11	1958.51	2068.13	2092.33	1841.31	2056.28	2424.09	1978.03	2183.14	2410.16	10.9676	10.9124	11.0185	10.8599	10.7605	11.1196	10.8258	10.9355	11.0141	11.0309	10.8465	11.0058	11.2432	10.9498	11.0922	11.2349	-0.0551959	0.050941	-0.107647	-0.207037	0.15207	-0.141735	-0.0320283	0.0465352	0.0633217	-0.121055	0.0382459	0.275653	-0.017723
Met143	17.81_256.1459m/z		256.146	2	5232.38	265.359	177.863	732.891	474.532	265.6	744.938	618.948	872.93	172.904	475.314	259.689	378.363	881.694	365.25	471.9	12.3533	8.0518	7.47462	9.51746	8.89036	8.05311	9.54098	9.27367	9.76972	7.43383	8.89274	8.02064	8.56363	9.78413	8.51274	8.88234	-4.30145	-4.87863	-2.8358	-3.46289	-4.30014	-2.81228	-3.07958	-2.58353	-4.91942	-3.46052	-4.33261	-3.78962	-2.56912
Met1430	13.27_763.4410m/z		763.441	2	16636.1	61548	27378.2	18923.1	26545.6	38363	66807.6	25511.6	20597.9	36215	26903.8	27035.7	354598	34572.2	38133.6	33710.5	14.022	15.9094	14.7407	14.2079	14.6962	15.2274	16.0277	14.6389	14.3302	15.1443	14.7155	14.7226	18.4358	15.0773	15.2188	15.0409	1.8874	0.718711	0.185831	0.674156	1.2054	2.0057	0.616834	0.30818	1.12227	0.693492	0.700549	4.4138	1.0553
Met1431	12.47_523.3032m/z		523.303	4	166167	365606	251806	199606	250375	295760	265236	246420	219133	315109	214899	262754	305108	299940	299822	310821	17.3423	18.4799	17.942	17.6068	17.9337	18.1741	18.0169	17.9108	17.7414	18.2655	17.7133	18.0034	18.219	18.1943	18.1937	18.2457	1.13766	0.599682	0.264523	0.591461	0.831794	0.674644	0.568488	0.399174	0.923217	0.371029	0.661081	0.876688	0.852042
Met1432	10.83_377.1456m/z		377.146	10	19454.6	25624.9	19921.1	13106	21704	20645	29461.9	30255.9	16173.6	23282.5	21809.8	23495.5	16026	18235.7	16538.9	21961.3	14.2478	14.6453	14.282	13.6779	14.4057	14.3335	14.8466	14.8849	13.9814	14.507	14.4127	14.5201	13.9681	14.1545	14.0136	14.4227	0.397432	0.0341822	-0.569881	0.157846	0.0856769	0.598737	0.637103	-0.26647	0.259131	0.164864	0.272273	-0.279699	-0.0933495
Met1433	13.71_624.3725n	624.372	625.38	0	22808.7	48428.7	33380.3	31765.1	29737.5	63762.3	37075.1	30944.1	36594.7	33388.2	25574.2	37964.8	58669.4	62756.3	41909.9	40703.1	14.4773	15.5636	15.0267	14.9552	14.86	15.9604	15.1782	14.9174	15.1593	15.0271	14.6424	15.2124	15.8403	15.9375	15.355	15.3129	1.08628	0.549413	0.47786	0.382701	1.48312	0.700867	0.44008	0.682049	0.549755	0.165106	0.735079	1.36302	1.46018
Met1434	13.76_227.1752m/z		227.175	5	15971.9	16284.3	16844.7	16902.6	15209.5	18144.6	16621.8	18069.8	17864.8	17029.9	16931.7	16583.1	22115.9	13705.7	19449.9	16379.5	13.9632	13.9912	14.04	14.045	13.8927	14.1472	14.0208	14.1413	14.1248	14.0558	14.0474	14.0174	14.4328	13.7425	14.2475	13.9996	0.0279491	0.0767542	0.0817109	-0.0705649	0.184	0.057541	0.178042	0.161585	0.0925343	0.0841942	0.0541729	0.469545	-0.220762
Met1435	8.60_281.9891m/z		281.989	0	220788	214690	222631	212551	225496	242513	254736	225562	199835	189503	225698	231089	287137	187895	208980	188356	17.7523	17.7119	17.7643	17.6975	17.7827	17.8877	17.9586	17.7832	17.6085	17.5319	17.784	17.8181	18.1314	17.5196	17.673	17.5231	-0.0404073	0.0119905	-0.0548523	0.0304386	0.135399	0.206341	0.0308611	-0.143852	-0.220445	0.0317313	0.0657826	0.379075	-0.232739
Met1436	15.99_209.1172m/z		209.117	22	2130.79	1709.35	1822.2	1887.3	2001.83	1852.55	1997.64	2336.13	2350.06	1608.23	1985.95	1959.04	2381.07	2090.65	2157.11	2568.28	11.0572	10.7392	10.8315	10.8821	10.9671	10.8553	10.9641	11.1899	11.1985	10.6513	10.9556	10.9359	11.2174	11.0297	11.0749	11.3266	-0.317944	-0.225709	-0.175067	-0.0900688	-0.201877	-0.0930954	0.132729	0.141305	-0.405917	-0.101563	-0.121244	0.160222	-0.0274372
Met1437	15.74_139.1116m/z		139.112	50	3504.96	3221.82	3649.73	3110.78	3063.58	3434.97	3705.33	3462.73	3424.55	3186.99	3704.53	3669.77	4092.75	3452.88	3350.24	3933.03	11.7752	11.6537	11.8336	11.6031	11.581	11.7461	11.8554	11.7577	11.7417	11.638	11.8551	11.8415	11.9989	11.7536	11.71	11.9414	-0.121522	0.0583934	-0.172121	-0.194177	-0.0290996	0.0802025	-0.0174892	-0.0334838	-0.137201	0.0798937	0.0662923	0.223672	-0.0215965
Met1438	11.71_539.3010n	539.301	540.308	1	1.11106e+06	699408	789023	1.46254e+06	948138	1.01596e+06	769440	951357	1.039e+06	942105	1.22897e+06	902151	559990	979254	1.09322e+06	1.00567e+06	20.0835	19.4158	19.5897	20.48	19.8547	19.9544	19.5534	19.8596	19.9868	19.8455	20.229	19.783	19.095	19.9013	20.0602	19.9397	-0.667727	-0.493793	0.396548	-0.228764	-0.129087	-0.530052	-0.223873	-0.0967348	-0.237972	0.145519	-0.300492	-0.98846	-0.182178
Met1439	4.26_205.1183m/z		205.118	4	7130.17	244.786	1440.55	2059.57	1157.68	993.853	982.002	2288.33	1594.77	3416.92	2781.5	2563.43	1493.91	241.694	315.061	3148.21	12.7997	7.93538	10.4924	11.0081	10.177	9.95689	9.93958	11.1601	10.6391	11.7385	11.4416	11.3239	10.5449	7.91704	8.29949	11.6203	-4.86434	-2.30732	-1.79159	-2.6227	-2.84283	-2.86014	-1.63964	-2.16059	-1.06124	-1.35807	-1.47586	-2.25484	-4.88268
Met144	9.10_136.0756m/z		136.076	22	15828.3	17216.3	69229.9	48240	22394.6	18382.6	18316.5	48835.5	13530.1	109137	79018.2	34901.8	24488	33031	54500.3	32156.9	13.9502	14.0715	16.0791	15.5579	14.4509	14.1661	14.1609	15.5756	13.7239	16.7358	16.2699	15.091	14.5798	15.0115	15.734	14.9728	0.12127	2.12889	1.60773	0.500648	0.215837	0.210642	1.62543	-0.226328	2.78557	2.31968	1.1408	0.629569	1.06131
Met1440	11.71_200.1394m/z		200.139	2	17016.3	9980.88	17419.2	28938.8	13248.7	16560.5	14356.8	15418.6	19062.9	16713.2	24007.3	15891.7	9850.02	14409.1	19585.7	20006.5	14.0546	13.285	14.0884	14.8207	13.6936	14.0155	13.8094	13.9124	14.2185	14.0287	14.5512	13.956	13.2659	13.8147	14.2575	14.2882	-0.769675	0.0337644	0.766089	-0.361067	-0.039167	-0.245182	-0.142244	0.16385	-0.0259269	0.496556	-0.0986423	-0.788717	-0.239934
Met1441	10.35_277.0854m/z		277.085	8	2175.18	3916.9	2508.27	1654.5	1959.09	2283.71	3910.68	2359.34	2480.12	1466.63	2316.79	1975.64	4248.49	2248.49	2079.05	1502.3	11.0869	11.9355	11.2925	10.6922	10.936	11.1572	11.9332	11.2042	11.2762	10.5183	11.1779	10.9481	12.0527	11.1347	11.0217	10.553	0.848575	0.205555	-0.39474	-0.150952	0.0702388	0.846282	0.117244	0.189275	-0.568629	0.090987	-0.13882	0.965811	0.0478161
Met1442	12.78_463.7527m/z		463.753	0	339826	11557.6	53371.5	236465	39645.3	127735	73189.2	70460.5	155643	34034.3	92131.4	204810	34232.7	46727.2	60426.1	149785	18.3744	13.4966	15.7038	17.8513	15.2749	16.9628	16.1593	16.1045	17.2479	15.0547	16.4914	17.6439	15.0631	15.512	15.8829	17.1925	-4.87788	-2.67065	-0.52317	-3.09957	-1.41164	-2.21509	-2.26991	-1.12655	-3.31973	-1.88303	-0.730509	-3.31135	-2.86246
Met1443	11.10_227.1754m/z		227.175	5	12824	8842.46	10908.6	36626	26740.8	47815.5	8105.57	5353.96	8944.92	14686.4	18317.4	8922.67	19578.8	2953.06	9322.59	9010.96	13.6466	13.1102	13.4132	15.1606	14.7068	15.5452	12.9847	12.3864	13.1269	13.8422	14.1609	13.1233	14.257	11.528	13.1865	13.1375	-0.536325	-0.233372	1.51402	1.0602	1.89863	-0.661858	-1.26017	-0.519703	0.195634	0.514371	-0.523296	0.61045	-2.11856
Met1444	3.19_150.0583m/z		150.058	4	14640.4	20732.4	16661.8	14721.3	17163.3	13399.9	15858.1	17325.1	15495.7	18977.1	15482	15597.8	15793.3	18487.8	18001.5	12424.1	13.8377	14.3396	14.0243	13.8456	14.067	13.7099	13.9529	14.0806	13.9196	14.212	13.9183	13.9291	13.947	14.1743	14.1358	13.6009	0.501929	0.186584	0.00794267	0.229373	-0.127736	0.115259	0.242908	0.0819063	0.374304	0.0806372	0.0913842	0.109353	0.336616
Met1445	13.98_333.1476m/z		333.148	12	7210.98	7461.06	6624.09	3781.76	6592.52	8251.4	6555.74	7731.08	8292.97	7943.9	6478.79	7897.1	8621.42	7126.96	6659.73	5956.4	12.816	12.8652	12.6935	11.8848	12.6866	13.0104	12.6785	12.9165	13.0177	12.9556	12.6615	12.9471	13.0737	12.7991	12.7012	12.5402	0.0491855	-0.122472	-0.931136	-0.129366	0.194445	-0.137435	0.100475	0.201695	0.139653	-0.15447	0.131129	0.257731	-0.0169085
Met1446	13.76_657.7228m/z		657.723	0	20365.5	38735.7	40390.1	20563.7	25241.5	50417.2	23790.1	26560.2	21788.7	40166.8	29351.1	32263.2	36151	34379.2	42698.4	37808.6	14.3138	15.2414	15.3017	14.3278	14.6235	15.6216	14.5381	14.697	14.4113	15.2937	14.8411	14.9776	15.1417	15.0692	15.3819	15.2064	0.927534	0.98787	0.0139684	0.309667	1.30779	0.224232	0.383137	0.0974499	0.979873	0.527282	0.663757	0.827907	0.755404
Met1447	20.55_90.0548m/z		90.0548	9	49.9628	86.787	249.925	31.1932	110.955	44.4274	107.476	64.7884	67.0671	95.4078	65.3724	68.5354	68.1383	57.4128	46.6086	56.8388	5.64278	6.43941	7.96535	4.96316	6.79383	5.47338	6.74787	6.01766	6.06753	6.57604	6.03061	6.09878	6.09039	5.8433	5.54253	5.8288	0.796624	2.32257	-0.679626	1.15105	-0.169406	1.10509	0.37488	0.424749	0.933251	0.387825	0.455994	0.44761	0.200516
Met1448	4.26_135.0257m/z		135.026	1	1133.71	1351.98	1369.2	1009.33	1212	1261.41	1368.31	1463.8	1266.76	1135.59	1183.47	1315.49	1678.71	1062.43	1192.34	1360.05	10.1468	10.4009	10.4191	9.97918	10.2432	10.3008	10.4182	10.5155	10.3069	10.1492	10.2088	10.3614	10.7131	10.0532	10.2196	10.4094	0.254025	0.272285	-0.167652	0.0963424	0.153981	0.271341	0.368671	0.160087	0.00239035	0.0619674	0.214547	0.566305	-0.0936849
Met1449	8.60_253.1296m/z		253.13	1	60345.2	43074.9	12747	60837.9	10997.8	15312	25248.9	18338.4	42417.7	2686.57	26053.2	34538.4	10448.1	13733.4	15333.4	29730.9	15.881	15.3946	13.6379	15.8927	13.4249	13.9024	14.6239	14.1626	15.3724	11.3916	14.6692	15.0759	13.351	13.7454	13.9044	14.8597	-0.486393	-2.24309	0.0117321	-2.45602	-1.97858	-1.25702	-1.71837	-0.508573	-4.4894	-1.21178	-0.805036	-2.53	-2.13555
Met145	10.88_510.7842m/z		510.784	0	3044.43	7271.51	10141.8	10846.8	13181.2	25987.7	1168.82	8177.12	3024.95	38130.3	15338.9	3262.56	18684.7	132071	21317.5	3278.9	11.572	12.828	13.308	13.405	13.6862	14.6655	10.1908	12.9974	11.5627	15.2186	13.9049	11.6718	14.1896	17.011	14.3798	11.679	1.25608	1.73607	1.83303	2.11424	3.09358	-1.38112	1.42542	-0.00926386	3.64669	2.33295	0.0998296	2.61761	5.439
Met1450	8.22_347.1927m/z		347.193	0	79341	3449.71	68590.2	107060	10712.2	23236.4	10924.7	21337.8	39834.3	32226	25899.7	41227.1	8433	7720.69	9354.25	47352.5	16.2758	11.7523	16.0657	16.7081	13.387	14.5041	13.4153	14.3811	15.2817	14.9759	14.6606	15.3313	13.0418	12.9145	13.1914	15.5312	-4.52352	-0.210064	0.432279	-2.88881	-1.77168	-2.86047	-1.89466	-0.994056	-1.29984	-1.61513	-0.944475	-3.23395	-3.36127
Met1451	10.22_594.3239m/z		594.324	0	34346	45059.8	59394	33689.3	29664.5	35724.1	37996.6	37009	31568.7	24266.4	28237.9	26299.6	61653.6	27919.1	43886.5	30150.4	15.0679	15.4596	15.858	15.04	14.8565	15.1246	15.2136	15.1756	14.9462	14.5667	14.7853	14.6828	15.9119	14.769	15.4215	14.8799	0.3917	0.790177	-0.0278503	-0.211402	0.0567569	0.145728	0.107737	-0.121644	-0.501182	-0.282507	-0.385099	0.844044	-0.298887
Met1452	9.10_194.0094m/z		194.009	0	3249.51	2466.69	4746.55	2818.97	2096.27	2725.73	2204.99	4695.75	4198.32	3518.94	4668.46	4180.88	4456.7	3565.03	4500.37	3815.38	11.666	11.2684	12.2127	11.461	11.0336	11.4124	11.1066	12.1971	12.0356	11.7809	12.1887	12.0296	12.1218	11.7997	12.1358	11.8976	-0.397647	0.546657	-0.205054	-0.632394	-0.25358	-0.559447	0.531133	0.369591	0.11492	0.522724	0.363584	0.455755	0.133694
Met1453	19.12_251.1642m/z		251.164	20	1793.81	1621.28	1380.2	1342.23	1605.55	1485.46	1885.65	1885.74	1362.72	1416.98	1708.5	1557.55	1806.56	1588.83	1931.98	2065.68	10.8088	10.6629	10.4307	10.3904	10.6489	10.5367	10.8808	10.8809	10.4123	10.4686	10.7385	10.6051	10.819	10.6337	10.9159	11.0124	-0.145893	-0.378146	-0.418397	-0.15996	-0.272121	0.0720322	0.0721052	-0.396534	-0.340208	-0.0703015	-0.203747	0.010214	-0.175066
Met1454	8.83_600.2990m/z		600.299	0	33520.6	52221.1	54162	57898.5	29026.7	60676.7	48219.2	72562.9	64083.8	70754.5	54034.2	47929.4	62192.3	69454.4	53151.7	57190.6	15.0328	15.6723	15.725	15.8212	14.8251	15.8889	15.5573	16.1469	15.9677	16.1105	15.7216	15.5486	15.9244	16.0838	15.6978	15.8035	0.639582	0.692231	0.788477	-0.207668	0.856094	0.524558	1.11418	0.934911	1.07777	0.688823	0.515862	0.891687	1.05102
Met1455	11.20_414.2112n	414.211	397.208	0	601128	735189	601892	536516	641006	660029	623328	637378	585952	642375	581391	570780	878390	642281	635655	605665	19.1973	19.4878	19.1991	19.0333	19.29	19.3322	19.2496	19.2818	19.1604	19.2931	19.1491	19.1226	19.7445	19.2928	19.2779	19.2082	0.290442	0.00183117	-0.164052	0.092664	0.134856	0.0523186	0.0844767	-0.0368897	0.0957429	-0.0481649	-0.0747375	0.547188	0.0955317
Met1456	11.81_504.7896m/z		504.79	0	477871	770467	470152	691466	494978	415604	538493	923284	321438	290206	226071	566009	339981	156423	189334	521655	18.8663	19.5554	18.8428	19.3993	18.917	18.6649	19.0386	19.8164	18.2942	18.1467	17.7864	19.1105	18.3751	17.2551	17.5306	18.9927	0.689112	-0.0234942	0.533036	0.0507444	-0.20141	0.172307	0.950153	-0.572079	-0.719545	-1.07985	0.244205	-0.491168	-1.61117
Met1457	12.26_687.8341m/z		687.834	0	343567	320000	186287	206513	284523	368901	336853	360101	190967	236513	236672	418459	429667	130170	86902.8	376534	18.3902	18.2877	17.5072	17.6559	18.1182	18.4929	18.3618	18.458	17.543	17.8516	17.8525	18.6747	18.7129	16.99	16.4071	18.5224	-0.102522	-0.883064	-0.734358	-0.272049	0.102642	-0.0284719	0.0678076	-0.847265	-0.538672	-0.537705	0.284493	0.322628	-1.4002
Met1458	9.10_515.2460m/z		515.246	1	308899	299568	324266	373376	288701	308802	293779	322206	306184	364958	322463	289386	307637	283083	336149	332985	18.2368	18.1925	18.3068	18.5103	18.1392	18.2363	18.1644	18.2976	18.224	18.4774	18.2988	18.1426	18.2309	18.1109	18.3587	18.3451	-0.0442534	0.0700412	0.273496	-0.0975571	-0.000451123	-0.0724052	0.0608503	-0.0127341	0.240597	0.0619968	-0.0941377	-0.00590486	-0.125909
Met1459	19.49_149.1324m/z		149.132	16	18422.2	22043.8	29766	26722	24315.9	21117.4	18194.5	22060.2	26549.9	18343.8	27316.2	22692.9	27716.4	24224.8	24212.6	24053.8	14.1692	14.4281	14.8614	14.7057	14.5696	14.3661	14.1512	14.4292	14.6964	14.163	14.7375	14.47	14.7585	14.5642	14.5635	14.554	0.258927	0.692222	0.536583	0.400454	0.196986	-0.0179401	0.260001	0.527266	-0.0061525	0.568316	0.3008	0.589297	0.395043
Met146	15.57_403.2935n	403.294	404.301	0	1705.74	10794.6	503.602	649.048	4886.62	11902.5	13044.3	474.51	114.386	41184.5	282.903	128.302	42.1687	217.305	272.147	495.948	10.7362	13.398	8.97614	9.34218	12.2546	13.539	13.6711	8.8903	6.83777	15.3298	8.14416	7.0034	5.3981	7.76358	8.08824	8.95404	2.66185	-1.76004	-1.394	1.51844	2.8028	2.93496	-1.84588	-3.89841	4.59364	-2.59201	-3.73278	-5.33808	-2.9726
Met1460	10.08_280.6498m/z		280.65	0	9285.93	6180.15	4597.08	6599.13	6563.56	3808.81	6795.28	7384.84	7306.72	5372.09	7156.63	6165.24	2438.99	5914.27	5004.83	6498.56	13.1808	12.5934	12.1665	12.6881	12.6803	11.8951	12.7303	12.8504	12.835	12.3913	12.8051	12.5899	11.2521	12.53	12.2891	12.6659	-0.587403	-1.01433	-0.492771	-0.500567	-1.2857	-0.450513	-0.330479	-0.345822	-0.789562	-0.375765	-0.590888	-1.92876	-0.650847
Met1461	8.60_110.0712m/z		110.071	3	40157.4	36788.2	22755	51528.1	17366	22054	29597.5	23731.5	39122.1	14751.2	28921.7	33755.2	15267.1	18487.6	22525.1	34579.7	15.2934	15.167	14.4739	15.6531	14.084	14.4288	14.8532	14.5345	15.2557	13.8485	14.8199	15.0428	13.8981	14.1743	14.4592	15.0776	-0.126423	-0.81948	0.359694	-1.2094	-0.864621	-0.44019	-0.758864	-0.0376812	-1.44483	-0.473514	-0.250556	-1.39524	-1.1191
Met1462	12.07_529.2833m/z		529.283	0	27875.3	31490.4	22431.1	31349.4	32554.3	23602	30672.5	23242.5	28908.4	21118	27298	30198.3	29964.5	26904.6	19051.2	22757.8	14.7667	14.9426	14.4532	14.9362	14.9906	14.5266	14.9047	14.5045	14.8192	14.3662	14.7365	14.8822	14.871	14.7156	14.2176	14.4741	0.175927	-0.313487	0.169453	0.223864	-0.240078	0.137962	-0.262219	0.0525003	-0.400511	-0.0301919	0.115481	0.104269	-0.0511355
Met1463	12.47_497.2376m/z		497.238	1	109900	125579	90257.8	99104	98350.4	84032.8	146181	136268	135343	102332	98396	119219	112416	78282.4	104247	115573	16.7458	16.9382	16.4618	16.5967	16.5856	16.3587	17.1574	17.0561	17.0463	16.6429	16.5863	16.8632	16.7785	16.2564	16.6696	16.8184	0.192402	-0.284071	-0.14918	-0.160193	-0.387171	0.411564	0.310251	0.300423	-0.10294	-0.159523	0.117414	0.0326527	-0.489436
Met1464	10.08_102.0912m/z		102.091	10	4234.31	2626.85	3460.05	1778.18	3579.37	3188.19	3724.16	4236.93	3983.77	3176.76	3298.94	4106.48	4451.22	3292.22	4119.94	3644.37	12.0479	11.3591	11.7566	10.7962	11.8055	11.6385	11.8627	12.0488	11.9599	11.6333	11.6878	12.0037	12.12	11.6848	12.0084	11.8315	-0.68879	-0.291332	-1.25173	-0.24242	-0.409386	-0.185209	0.000892469	-0.0879894	-0.414571	-0.360122	-0.0442237	0.0720753	-0.363067
Met1465	10.98_431.2307m/z		431.231	0	146824	292504	121417	138664	139074	118671	179286	201983	142248	113419	94919.9	123568	119655	118804	96850.3	138411	17.1637	18.1581	16.8896	17.0812	17.0855	16.8566	17.4519	17.6239	17.118	16.7913	16.5344	16.9149	16.8685	16.8582	16.5635	17.0786	0.994374	-0.274109	-0.08249	-0.078232	-0.307114	0.288181	0.460151	-0.0456788	-0.372428	-0.629303	-0.24878	-0.2952	-0.305496
Met1466	11.31_725.3830m/z		725.383	0	15738.7	10247.5	13201.2	30514.1	14426.5	13628.3	15263.4	12791.9	15000.6	19740.5	14557.9	10345.7	13613.4	20209.7	10609.4	16455.1	13.942	13.323	13.6884	14.8972	13.8164	13.7343	13.8978	13.6429	13.8727	14.2689	13.8295	13.3367	13.7327	14.3028	13.3731	14.0062	-0.619047	-0.253644	0.955157	-0.125594	-0.20771	-0.0442459	-0.299083	-0.0692939	0.326844	-0.112521	-0.605288	-0.209291	0.360731
Met1467	9.39_417.1386n	417.139	418.146	1	55209.2	57843.8	69016.9	80474.9	42929.2	50013.2	48185.6	50752	52310.3	52347.2	56706.6	53732.2	49862.1	60663.1	69734.2	50015.3	15.7526	15.8199	16.0747	16.2963	15.3897	15.61	15.5563	15.6312	15.6748	15.6758	15.7912	15.7135	15.6057	15.8885	16.0896	15.6101	0.0672518	0.322039	0.543629	-0.362951	-0.1426	-0.196308	-0.121445	-0.0778155	-0.0767962	0.0386062	-0.0391227	-0.146966	0.13591
Met1468	12.63_801.4934n	801.493	784.49	0	94618.8	260261	118471	158018	143855	187668	132570	152922	138198	230456	104185	127714	135373	226387	233135	179005	16.5298	17.9896	16.8542	17.2697	17.1343	17.5178	17.0164	17.2224	17.0764	17.8141	16.6688	16.9626	17.0466	17.7884	17.8308	17.4496	1.45976	0.32434	0.739891	0.60442	0.987986	0.486555	0.692598	0.546532	1.28429	0.138949	0.43272	0.516742	1.25859
Met1469	19.49_97.1010m/z		97.101	14	2733.16	3108.66	3504.7	3044.37	3445.83	2908.48	3110.03	3543.03	3470.59	2956.43	3555.6	3084.72	4134.86	3261.95	3390.14	3445.09	11.4164	11.6021	11.7751	11.5719	11.7506	11.5061	11.6027	11.7908	11.761	11.5296	11.7959	11.5909	12.0136	11.6715	11.7271	11.7503	0.185721	0.358721	0.155572	0.334282	0.0896965	0.18636	0.374415	0.344611	0.113288	0.379522	0.17457	0.597267	0.255163
Met147	11.81_627.8393m/z		627.839	0	4658.01	0	3958.02	26540.6	13313.7	138291	0	2619.85	3366.85	25554.5	40347.6	1315.77	0	8911.97	7263.96	1120.1	12.1855	0	11.9506	14.6959	13.7006	17.0773	0	11.3553	11.7172	14.6413	15.3002	10.3617	0	13.1215	12.8265	10.1294	-12.1855	-0.234937	2.51042	1.51512	4.89184	-12.1855	-0.830231	-0.468316	2.45579	3.1147	-1.8238	-12.1855	0.936029
Met1470	9.75_288.1917m/z		288.192	0	20753.5	27629.1	20948.5	15701.3	21315.6	15814.6	24578.4	22209.5	23215.6	20855.7	22462.1	21640.4	12246.6	22930.9	22582	18843.6	14.3411	14.7539	14.3546	13.9386	14.3796	13.949	14.5851	14.4389	14.5028	14.3482	14.4552	14.4014	13.5801	14.485	14.4629	14.2018	0.412831	0.0134928	-0.402474	0.0385552	-0.392099	0.244037	0.0978209	0.161738	0.00708799	0.114135	0.0603714	-0.76097	0.143938
Met1471	12.47_497.7329m/z		497.733	0	76468.8	90158.1	74022.7	61250.1	76600.7	57404	89663.4	89035.7	82244.3	59443.2	85950.2	80729.8	88078.5	58246.4	82208.3	76592.7	16.2226	16.4602	16.1757	15.9024	16.2251	15.8089	16.4522	16.4421	16.3276	15.8592	16.3912	16.3008	16.4265	15.8299	16.327	16.2249	0.237586	-0.0469038	-0.320159	0.00248782	-0.41372	0.229649	0.219514	0.105045	-0.363359	0.16863	0.0782304	0.20392	-0.392702
Met1472	10.17_316.1668m/z		316.167	7	45829	30963.6	38162.7	37240.6	33126.9	61912.3	45152.7	47616.6	91102	43609.6	66093.9	52769	41254.7	33179.9	57384.9	67715.1	15.484	14.9183	15.2199	15.1846	15.0157	15.9179	15.4625	15.5392	16.4752	15.4124	16.0122	15.6874	15.3323	15.018	15.8084	16.0472	-0.565687	-0.264099	-0.299382	-0.468257	0.433966	-0.0214495	0.0552035	0.991222	-0.0716141	0.528256	0.203429	-0.151703	-0.465951
Met1473	13.16_536.3099m/z		536.31	0	104394	189658	145718	118439	150717	193488	151470	121871	133353	184404	118883	131716	218122	202506	162156	204430	16.6717	17.533	17.1528	16.8538	17.2015	17.5619	17.2087	16.895	17.0249	17.4925	16.8592	17.0071	17.7348	17.6276	17.307	17.6412	0.861353	0.481135	0.182098	0.529801	0.890199	0.536991	0.223306	0.35321	0.820827	0.187503	0.335391	1.06309	0.955919
Met1474	9.29_219.1341m/z		219.134	4	12475.7	12447.8	16047.1	15332.9	8946.52	10429.4	11243.3	15666.6	13467.5	14561.6	14848.9	11366.3	17417.8	10639.5	10343	11307.8	13.6068	13.6036	13.97	13.9043	13.1271	13.3484	13.4568	13.9354	13.7172	13.8299	13.8581	13.4725	14.0883	13.3771	13.3364	13.465	-0.00322422	0.363196	0.297518	-0.479719	-0.258456	-0.150048	0.328573	0.110361	0.223054	0.251236	-0.134351	0.481443	-0.229685
Met1475	11.63_326.2073m/z		326.207	0	260625	169344	294292	390238	200764	201845	233428	223219	362185	296009	303838	262579	163840	212932	228582	316900	17.9916	17.3696	18.1669	18.574	17.6151	17.6229	17.8326	17.7681	18.4664	18.1753	18.2129	18.0024	17.3219	17.7	17.8024	18.2737	-0.622017	0.175274	0.582382	-0.376474	-0.368726	-0.158997	-0.223511	0.474753	0.183668	0.221329	0.0107815	-0.669683	-0.291582
Met1476	13.00_643.8856n	643.886	666.875	0	28147.1	65929	56141.9	36844.5	43810.4	61309.6	46982.3	42617.8	42094.5	57160.9	47277.5	29693	99803.1	67840.4	58119.5	59486.3	14.7807	16.0086	15.7768	15.1692	15.419	15.9038	15.5198	15.3792	15.3613	15.8027	15.5289	14.8578	16.6068	16.0499	15.8267	15.8603	1.22793	0.996095	0.388464	0.638291	1.12313	0.739134	0.598473	0.58065	1.02204	0.748169	0.077137	1.8261	1.26916
Met1477	11.76_551.2946n	551.295	534.291	0	89322.3	61937.2	69961.1	148337	73266.2	122535	81343.5	75460.2	102356	93173.5	111440	70209	147425	96247.2	90483.2	66832.4	16.4467	15.9185	16.0943	17.1785	16.1609	16.9028	16.3117	16.2034	16.6432	16.5076	16.7659	16.0994	17.1696	16.5545	16.4654	16.0283	-0.528213	-0.352467	0.731789	-0.285871	0.456102	-0.134993	-0.243304	0.196507	0.0609002	0.319177	-0.347363	0.722892	0.107724
Met1478	12.88_641.3765n	641.377	642.384	0	158245	299445	162826	140294	232642	237671	283561	176657	149709	196615	157153	175287	303155	313034	219232	252194	17.2718	18.1919	17.313	17.0981	17.8277	17.8586	18.1133	17.4306	17.1918	17.585	17.2618	17.4194	18.2097	18.256	17.7421	17.9442	0.920132	0.0411768	-0.173703	0.55595	0.586808	0.841501	0.158793	-0.0799947	0.313215	-0.00998649	0.147564	0.937895	0.984161
Met1479	12.02_371.2083m/z		371.208	2	24535.9	21906.6	23671.7	25994.3	17007.7	31532	24745.6	18255.6	27959.1	20458	20534.6	27603.2	23328.1	25638.7	19338.1	26915.6	14.5826	14.4191	14.5309	14.6659	14.0539	14.9445	14.5949	14.1561	14.771	14.3204	14.3258	14.7525	14.5098	14.646	14.2392	14.7162	-0.163526	-0.0517333	0.0833008	-0.528703	0.36192	0.0122797	-0.426556	0.188426	-0.262226	-0.256839	0.169942	-0.0728268	0.0634274
Met148	11.63_431.2863m/z		431.286	0	742.183	11134.7	21613.8	28371.4	47931	67684.9	68133.3	6289.84	5744.29	97983.2	80066.8	1818	51525	26910.6	23593.2	967.461	9.53563	13.4428	14.3997	14.7922	15.5487	16.0465	16.0561	12.6188	12.4879	16.5802	16.2889	10.8281	15.653	14.7159	14.5261	9.91806	3.90714	4.86404	5.25652	6.01304	6.51092	6.52044	3.08318	2.95228	7.04462	6.75329	1.29251	6.11736	5.18026
Met1480	4.19_229.9747m/z		229.975	0	43018.3	44958.9	38184.1	33719.2	41312.4	43637	43728.9	46858.2	38475	33480.2	33554.6	42002.8	53401.8	38971.3	41270.6	46265.2	15.3927	15.4563	15.2207	15.0413	15.3343	15.4133	15.4163	15.516	15.2316	15.031	15.0342	15.3582	15.7046	15.2501	15.3328	15.4976	0.0636553	-0.171979	-0.351382	-0.0583772	0.0206003	0.0236353	0.123351	-0.16103	-0.361641	-0.358441	-0.0344652	0.311937	-0.142539
Met1481	9.26_588.2987m/z		588.299	0	279156	289906	268334	332046	252855	263788	256270	285281	260997	243671	347567	283211	208527	252271	302089	280571	18.0907	18.1452	18.0337	18.341	17.948	18.009	17.9673	18.122	17.9937	17.8946	18.4069	18.1115	17.6699	17.9446	18.2046	18.098	0.0545172	-0.0570379	0.250315	-0.142757	-0.081691	-0.123404	0.0313124	-0.0970339	-0.196132	0.316221	0.0208061	-0.420837	-0.146097
Met1482	11.26_427.2914m/z		427.291	0	324067	367680	173347	328738	300322	227204	414310	352857	451954	201543	329589	268455	151651	178326	164888	361414	18.3059	18.4881	17.4033	18.3266	18.1961	17.7936	18.6603	18.4287	18.7858	17.6207	18.3303	18.0343	17.2104	17.4442	17.3311	18.4633	0.182157	-0.90263	0.0206442	-0.109785	-0.512304	0.354416	0.12279	0.479881	-0.685208	0.024374	-0.271613	-1.09554	-0.861777
Met1483	10.12_225.1234m/z		225.123	4	86532.5	80120.8	87885.9	64123.7	73582	76928.8	83315.4	81989.9	83738.1	63038.8	80725.7	75021.1	89617.9	75267.8	88452.2	71921.5	16.401	16.2899	16.4233	15.9686	16.1671	16.2312	16.3463	16.3232	16.3536	15.944	16.3007	16.195	16.4515	16.1997	16.4326	16.1341	-0.111065	0.0223905	-0.432384	-0.233889	-0.169717	-0.0546583	-0.0777963	-0.0473575	-0.457002	-0.100214	-0.205945	0.0505457	-0.201209
Met1484	9.50_379.2447n	379.245	402.234	0	346990	280945	265239	331705	291618	241542	316836	307414	309871	286973	310047	260604	123090	163927	252976	291940	18.4045	18.0999	18.0169	18.3395	18.1537	17.8819	18.2734	18.2298	18.2413	18.1306	18.2421	17.9915	16.9094	17.3227	17.9486	18.1553	-0.304608	-0.387602	-0.0649922	-0.250814	-0.522621	-0.131158	-0.17471	-0.163227	-0.273977	-0.162407	-0.413032	-1.49517	-1.08184
Met1485	3.69_313.0524m/z		313.052	2	16579.4	20049.1	22378.7	17929.1	16108.9	12611.4	19189.6	20451.6	14558.9	18300.7	20088.8	16389.3	13012.6	17963.8	22664.6	19317.4	14.0171	14.2913	14.4498	14.13	13.9756	13.6224	14.228	14.3199	13.8296	14.1596	14.2941	14.0005	13.6676	14.1328	14.4682	14.2376	0.274149	0.432734	0.112912	-0.0415358	-0.394662	0.210929	0.30282	-0.187494	0.142509	0.277	-0.0166362	-0.349479	0.115703
Met1486	11.71_373.5246m/z		373.525	0	6100.35	2016.17	2300.42	6394.92	5326.33	4358.49	2501.17	3338.6	5679.22	2491.39	6598.09	4359.71	2141.36	5990.25	5760	5291.62	12.5747	10.9774	11.1677	12.6427	12.3789	12.0896	11.2884	11.705	12.4715	11.2827	12.6878	12.09	11.0643	12.5484	12.4919	12.3695	-1.59728	-1.407	0.0680336	-0.195751	-0.485065	-1.28629	-0.869649	-0.103199	-1.29194	0.113156	-0.484662	-1.51037	-0.0262771
Met1487	9.54_562.2727m/z		562.273	2	156094	155374	138484	180750	158130	136310	167525	156417	130221	134239	164699	149779	132871	151380	187699	142948	17.2521	17.2454	17.0794	17.4636	17.2708	17.0565	17.354	17.255	16.9906	17.0344	17.3295	17.1925	17.0197	17.2078	17.5181	17.1251	-0.00667196	-0.172696	0.21158	0.0186971	-0.195524	0.101964	0.00298141	-0.261457	-0.217618	0.0774139	-0.0595798	-0.232387	-0.0442385
Met1488	10.43_746.3537m/z		746.354	0	544887	452471	507591	749742	475625	531729	511706	642207	426153	705931	645071	434973	501780	742051	626902	458218	19.0556	18.7875	18.9533	19.516	18.8595	19.0203	18.965	19.2927	18.701	19.4292	19.2991	18.7306	18.9367	19.5012	19.2579	18.8057	-0.268132	-0.102289	0.460438	-0.196133	-0.0352653	-0.0906411	0.237083	-0.354583	0.373572	0.243502	-0.32503	-0.118902	0.445563
Met1489	9.21_576.3017m/z		576.302	0	1.00324e+06	519770	858391	1.76079e+06	808038	1.10638e+06	662494	823560	790583	1.07194e+06	873042	1.11114e+06	695865	921718	774996	954116	19.9362	18.9875	19.7113	20.7478	19.6241	20.0774	19.3375	19.6515	19.5926	20.0318	19.7357	20.0836	19.4084	19.814	19.5638	19.8638	-0.948717	-0.224956	0.811558	-0.312168	0.141179	-0.598684	-0.284717	-0.343675	0.0955643	-0.20054	0.147379	-0.527784	-0.122265
Met149	19.04_295.2257m/z		295.226	52	9240.33	4303.64	3884.27	4770.94	6379.94	7484.83	6632.55	6776.47	7374.03	6704.04	5980.58	8684.46	6753.77	6132.08	4908.67	8902.49	13.1737	12.0713	11.9234	12.2201	12.6393	12.8698	12.6953	12.7263	12.8482	12.7108	12.5461	13.0842	12.7215	12.5822	12.2611	13.12	-1.10239	-1.2503	-0.953671	-0.534402	-0.303974	-0.47838	-0.447409	-0.325491	-0.462913	-0.627658	-0.0895073	-0.452251	-0.591568
Met1490	12.38_613.8195n	613.82	636.809	0	39469.7	28701.4	52894.3	31126	45388.8	46953.7	36965.3	47950.5	37536.1	33162	34893.9	41163.9	23637.2	54770	24741.3	55700.5	15.2685	14.8088	15.6908	14.9258	15.47	15.519	15.1739	15.5493	15.196	15.0172	15.0907	15.3291	14.5288	15.7411	14.5946	15.7654	-0.459626	0.422367	-0.342624	0.20159	0.250494	-0.0945756	0.2808	-0.072468	-0.251217	-0.177772	0.0606343	-0.739688	0.472641
Met1491	9.17_468.2459m/z		468.246	0	66488.4	31233.8	54887.7	113320	48396.9	74009.9	44126.7	55755.7	48850.2	68823.3	57053.2	72119	44025.9	65203.2	50376	65056.3	16.0208	14.9308	15.7442	16.79	15.5626	16.1754	15.4294	15.7668	15.5761	16.0706	15.8	16.1381	15.4261	15.9927	15.6204	15.9894	-1.09	-0.27662	0.76923	-0.458188	0.154616	-0.591452	-0.253983	-0.444738	0.0497938	-0.220794	0.117277	-0.594751	-0.0281592
Met1492	12.58_305.1166m/z		305.117	8	132328	152046	119026	110472	136583	120159	167126	165021	118602	126214	134045	137067	186882	118677	133372	116592	17.0138	17.2141	16.8609	16.7533	17.0594	16.8746	17.3506	17.3323	16.8558	16.9455	17.0324	17.0645	17.5118	16.8567	17.0251	16.8311	0.200386	-0.15285	-0.260444	0.0456539	-0.139174	0.336817	0.318531	-0.15799	-0.0682513	0.0186001	0.0507587	0.498005	-0.157081
Met1493	9.57_376.1848m/z		376.185	0	616531	1.15685e+06	580335	628457	643665	330241	739183	835587	440686	410362	577519	488159	518408	450901	624032	450413	19.2338	20.1418	19.1465	19.2615	19.2959	18.3332	19.4956	19.6724	18.7494	18.6465	19.1395	18.897	18.9837	18.7825	19.2513	18.7809	0.907953	-0.0872881	0.0276399	0.0621352	-0.900656	0.261758	0.438615	-0.484424	-0.587276	-0.0943061	-0.336822	-0.250086	-0.451362
Met1494	9.39_530.2938m/z		530.294	0	50193	42700.8	36666.6	65720.3	43239.2	65403.4	39184.7	53643	47861.7	42587.4	48334.1	37575.6	17340.3	45304.8	47561.3	42872.7	15.6152	15.382	15.1622	16.0041	15.4001	15.9971	15.258	15.7111	15.5466	15.3781	15.5608	15.1975	14.0818	15.4674	15.5375	15.3878	-0.233223	-0.453022	0.388852	-0.215146	0.381879	-0.357197	0.0959039	-0.0686158	-0.23706	-0.0544459	-0.417692	-1.53336	-0.147821
Met1495	9.21_576.8030m/z		576.803	0	556568	282512	469085	962886	447280	608850	360265	455284	432293	586937	472141	604764	381841	506224	418481	528749	19.0862	18.108	18.8395	19.877	18.7708	19.2157	18.4587	18.7964	18.7217	19.1628	18.8489	19.206	18.5426	18.9494	18.6748	19.0122	-0.978246	-0.246708	0.790808	-0.315379	0.129528	-0.627501	-0.28979	-0.364546	0.076647	-0.237341	0.119816	-0.543587	-0.13678
Met1496	9.87_470.2360m/z		470.236	1	20995.2	21326	36988.1	35378.8	24799.8	37049	82073.9	25323.8	13693	22113.1	24669.5	15498.9	16739.8	85764.3	35304.9	9499.96	14.3578	14.3803	15.1748	15.1106	14.598	15.1771	16.3246	14.6282	13.7411	14.4326	14.5904	13.9199	14.031	16.3881	15.1076	13.2137	0.0225567	0.817002	0.752827	0.240266	0.819377	1.96686	0.270434	-0.616623	0.07484	0.232666	-0.437892	-0.326782	2.03032
Met1497	10.93_147.0763m/z		147.076	7	31402.2	28277.2	23407.2	40355.3	17777.5	33096.8	39641.6	25295.7	28006.5	21808.9	31333.4	29060.5	17000.4	25094	31346.7	34567.8	14.9386	14.7874	14.5147	15.3005	14.1178	15.0144	15.2747	14.6266	14.7735	14.4126	14.9354	14.8268	14.0533	14.6151	14.936	15.0771	-0.15123	-0.423913	0.36189	-0.820819	0.0758245	0.336147	-0.311973	-0.165107	-0.525949	-0.00316547	-0.111807	-0.885296	-0.323526
Met1498	16.33_233.6055m/z		233.606	0	610.802	290.206	2086.14	1932.89	2000.23	656.787	1075.07	972.637	1090.01	621.424	1107.03	944.051	1021	1690.14	1199.48	1466.06	9.25456	8.18094	11.0266	10.9165	10.966	9.35928	10.0702	9.92576	10.0901	9.27943	10.1125	9.88272	9.99577	10.7229	10.2282	10.5177	-1.07363	1.77206	1.66198	1.71139	0.10472	0.81566	0.671197	0.835564	0.024873	0.857924	0.62816	0.741208	1.46837
Met1499	12.71_609.3477m/z		609.348	0	25717.5	64465.1	27227.3	34183.2	42122.2	38678.7	36344.9	34768.4	26425.3	31499.7	21378.7	30238.1	41616.7	39912.7	42691.4	32314	14.6505	15.9762	14.7328	15.061	15.3623	15.2393	15.1495	15.0855	14.6896	14.9431	14.3839	14.8841	15.3449	15.2846	15.3817	14.9799	1.32577	0.0823073	0.410537	0.711833	0.588789	0.499002	0.435027	0.03917	0.292591	-0.266576	0.233619	0.694412	0.6341
Met15	11.71_498.9381m/z		498.938	0	0	0	39652.7	174598	71269.8	123801	0	36163.6	22318	50497.1	36228.3	19158.9	0	82238	33010.1	0	0	0	15.2751	17.4137	16.121	16.9177	0	15.1423	14.4459	15.6239	15.1448	14.2257	0	16.3275	15.0106	0	NP	15.2751	17.4137	16.121	16.9177	NP	15.1423	14.4459	15.6239	15.1448	14.2257	NP	16.3275
Met150	10.71_199.1804m/z		199.18	1	920.595	16489.9	969.908	1837.69	785.86	902.212	37233.2	0	156.253	1316.07	645.782	236.49	42263.9	0	343.06	877.339	9.84642	14.0093	9.9217	10.8437	9.61813	9.81732	15.1843	0	7.28774	10.362	9.3349	7.88563	15.3671	0	8.42232	9.77699	4.16287	0.0752807	0.997256	-0.228295	-0.0291005	5.33788	-9.84642	-2.55869	0.515598	-0.511519	-1.96079	5.52071	-9.84642
Met1500	9.17_468.7477m/z		468.748	0	28523.6	11090	22346.8	48094	19691.5	31219.3	15164.9	19441.7	21395.4	28393	21303.5	30085.3	15454.2	23588.1	21127.8	26347.3	14.7999	13.437	14.4478	15.5536	14.2653	14.9301	13.8885	14.2469	14.385	14.7932	14.3788	14.8768	13.9157	14.5258	14.3669	14.6854	-1.36289	-0.352086	0.753701	-0.534578	0.130283	-0.911416	-0.553002	-0.414852	-0.00661724	-0.421066	0.0769036	-0.884157	-0.274094
Met1501	12.07_528.7812m/z		528.781	0	63895.5	72215.6	52482	61622.6	71718.9	50884.7	65556.5	56152.9	56096.1	50097.3	56721.1	62598.4	67639.3	60282.9	41603.5	48812.1	15.9634	16.14	15.6795	15.9112	16.1301	15.6349	16.0005	15.7771	15.7756	15.6124	15.7916	15.9338	16.0456	15.8795	15.3444	15.575	0.176595	-0.283892	-0.0522544	0.166638	-0.328483	0.0370252	-0.186354	-0.187814	-0.350981	-0.171828	-0.0295893	0.0821475	-0.0839663
Met1502	18.11_323.2577m/z		323.258	3	17959.9	525.125	3324.34	4166.95	713.679	4783.92	274.94	815.669	6483.73	3797.1	4062.44	2927.85	270.263	5107.12	3780.72	4562.19	14.1325	9.03652	11.6989	12.0248	9.47913	12.224	8.10297	9.67184	12.6626	11.8907	11.9881	11.5156	8.07822	12.3183	11.8844	12.1555	-5.09597	-2.43364	-2.10771	-4.65336	-1.90851	-6.02952	-4.46065	-1.46988	-2.24181	-2.14436	-2.61686	-6.05427	-1.81419
Met1503	12.32_608.3264n	608.326	609.334	0	30440.9	39545.6	25905.4	35138.4	30097.5	35421.8	26109	26444.7	28525.3	17893.7	28702.3	36587.8	32319.9	23419.1	37893.7	37711.8	14.8937	15.2712	14.661	15.1008	14.8774	15.1124	14.6723	14.6907	14.8	14.1272	14.8089	15.1591	14.9801	14.5154	15.2097	15.2027	0.377505	-0.232761	0.207037	-0.0163709	0.218627	-0.221466	-0.203036	-0.0937715	-0.766558	-0.0848445	0.265349	0.0864115	-0.378326
Met1504	9.26_427.8794m/z		427.879	0	44148.6	56286.3	26930.6	43549.1	38873.3	40406.2	31073.6	40986.3	45229.5	16549.1	41990.8	44060.5	43567.9	27731.3	36051.2	36237.8	15.4301	15.7805	14.717	15.4104	15.2465	15.3023	14.9234	15.3229	15.465	14.0145	15.3578	15.4272	15.411	14.7592	15.1378	15.1452	0.350418	-0.71312	-0.0197239	-0.183586	-0.127789	-0.506676	-0.107226	0.0348963	-1.41561	-0.0722935	-0.00287939	-0.0191015	-0.67085
Met1505	14.84_576.8183m/z		576.818	0	2987.6	914.855	925.727	507.46	630.942	1412.77	1428.84	1406.35	1884.78	330.224	1251.4	2133.2	832.291	347.341	1204.91	756.461	11.5448	9.8374	9.85444	8.98715	9.30136	10.4643	10.4806	10.4577	10.8802	8.3673	10.2893	11.0588	9.70094	8.44021	10.2347	9.56312	-1.70737	-1.69033	-2.55762	-2.24341	-1.08046	-1.06414	-1.08703	-0.664587	-3.17747	-1.25545	-0.485966	-1.84383	-3.10456
Met1506	9.57_325.1807n	325.181	348.17	1	90898.2	83231.2	98918.7	120920	78965.8	65416.6	75755.6	101364	59708.2	108374	112579	95998	81180	59562.4	88505.4	94314	16.472	16.3448	16.594	16.8837	16.2689	15.9974	16.2091	16.6292	15.8656	16.7257	16.7806	16.5507	16.3088	15.8621	16.4335	16.5252	-0.127127	0.121993	0.411727	-0.203023	-0.474595	-0.262898	0.157219	-0.606322	0.253699	0.308609	0.0787528	-0.163126	-0.609848
Met1507	12.20_634.3719n	634.372	657.361	0	505161	1.00454e+06	869427	610668	507058	941160	740843	768862	837863	950563	646716	682159	492801	662472	721598	836021	18.9464	19.9381	19.7297	19.22	18.9518	19.8441	19.4988	19.5524	19.6764	19.8584	19.3028	19.3797	18.9106	19.3375	19.4608	19.6732	0.99172	0.783322	0.273646	0.00540945	0.897698	0.552426	0.605983	0.729973	0.912039	0.35639	0.433367	-0.0357367	0.391116
Met1508	9.64_764.3648m/z		764.365	0	59543	65953.1	39932.6	39214.1	60882.6	50769.5	62385.9	53830.5	57320.5	52635.4	47872.2	50941.4	84761.3	55087.2	69003.2	49196.5	15.8616	16.0092	15.2853	15.2591	15.8937	15.6317	15.9289	15.7161	15.8068	15.6837	15.5469	15.6366	16.3711	15.7494	16.0744	15.5863	0.147511	-0.576364	-0.60256	0.0321	-0.229969	0.067289	-0.145508	-0.0548801	-0.177899	-0.314743	-0.225091	0.509475	-0.112213
Met1509	20.64_165.9909m/z		165.991	0	6873.22	7017.78	7243.51	5460.11	5845.92	6471.72	7182	7353.67	6217.92	5987.87	6964.03	6670.47	8173.98	7005.74	7581.34	7233.31	12.7468	12.7768	12.8225	12.4147	12.5132	12.6599	12.8102	12.8442	12.6022	12.5478	12.7657	12.7036	12.9968	12.7743	12.8882	12.8204	0.0300277	0.0757023	-0.332055	-0.233557	-0.0868367	0.0633984	0.097478	-0.144554	-0.198944	0.0189351	-0.043197	0.250053	0.0275507
Met151	10.40_219.1339m/z		219.134	4	14058.2	0	6479.47	13859.5	2065.88	6452.62	1211.4	5575.96	11182.9	0	5551.88	6257.27	886.844	0	750.444	7518.59	13.7791	0	12.6617	13.7586	11.0125	12.6557	10.2425	12.445	13.449	0	12.4388	12.6113	9.79254	0	9.5516	12.8762	-13.7791	-1.11746	-0.0205388	-2.76658	-1.12345	-3.53666	-1.33412	-0.330111	-13.7791	-1.34036	-1.16781	-3.98658	-13.7791
Met1510	11.97_358.1980m/z		358.198	1	13149.5	16082.8	12000.5	11623.6	15815.6	20574.3	13935	13387.9	15108.5	12360.1	14409.6	12714.5	15943.8	13145.2	11154.6	12155.6	13.6827	13.9732	13.5508	13.5048	13.9491	14.3286	13.7664	13.7086	13.8831	13.5934	13.8147	13.6342	13.9607	13.6823	13.4454	13.5693	0.290514	-0.131909	-0.177955	0.266347	0.64584	0.0837097	0.0259253	0.200355	-0.0893157	0.132028	-0.0485262	0.277993	-0.000466502
Met1511	10.12_407.1933m/z		407.193	4	19551.5	3341.39	15533	23737.8	5971.22	17183.2	9020.01	6970.98	21942	14215	12802.4	15571.5	8920.29	17214.7	15492.1	22963.9	14.255	11.7062	13.923	14.5349	12.5438	14.0687	13.1389	12.7671	14.4214	13.7951	13.6441	13.9266	13.1229	14.0714	13.9192	14.4871	-2.54876	-0.331944	0.279905	-1.71118	-0.186284	-1.11608	-1.48785	0.166414	-0.459862	-0.610867	-0.32837	-1.13212	-0.183641
Met1512	11.45_337.1471m/z		337.147	1	23101.2	28241.8	23031.4	17759.9	24782.7	20177.5	21981.3	26927.6	22318.7	17464	20157.5	22531.2	33067.8	20585.4	24554.4	24814.1	14.4957	14.7855	14.4913	14.1163	14.597	14.3005	14.424	14.7168	14.446	14.0921	14.299	14.4596	15.0131	14.3293	14.5837	14.5989	0.289862	-0.00436992	-0.379343	0.101362	-0.195225	-0.0716919	0.221119	-0.049717	-0.403584	-0.196651	-0.0360445	0.517459	-0.166351
Met1513	9.64_382.6862m/z		382.686	0	290768	288719	177461	150954	325686	220567	271520	263878	213405	203749	227542	220698	326850	276372	302344	195997	18.1495	18.1393	17.4371	17.2038	18.3131	17.7509	18.0507	18.0095	17.7032	17.6364	17.7958	17.7517	18.3183	18.0763	18.2058	17.5805	-0.0101985	-0.712367	-0.945754	0.163616	-0.39865	-0.0988073	-0.139996	-0.446274	-0.513077	-0.35373	-0.397791	0.168763	-0.0732559
Met1514	13.71_639.3876m/z		639.388	1	12900.1	31963.7	19442.1	11969.3	27224.7	26078.6	21696.7	16965.3	55788.6	20068.3	21838.3	14890.6	28937.3	45159	42779.2	19451.6	13.6551	14.9641	14.2469	13.5471	14.7326	14.6706	14.4052	14.0503	15.7677	14.2926	14.4146	13.8621	14.8206	15.4627	15.3846	14.2476	1.30906	0.591802	-0.108036	1.07754	1.01548	0.750094	0.39521	2.11259	0.637537	0.759481	0.207023	1.16555	1.80763
Met1515	9.03_345.6870m/z		345.687	0	131569	121488	116547	160226	95456.6	155931	108884	125448	111586	143019	129313	122938	80298.1	158458	134672	124447	17.0055	16.8905	16.8305	17.2897	16.5426	17.2505	16.7324	16.9367	16.7678	17.1259	16.9805	16.9076	16.2931	17.2737	17.0391	16.9252	-0.115005	-0.174913	0.284287	-0.462904	0.245087	-0.273031	-0.0687332	-0.237659	0.120391	-0.0249566	-0.0978913	-0.712383	0.26828
Met1516	13.71_629.8737m/z		629.874	0	3381.82	9152.28	9828.92	4026.47	4450.02	5559.93	5606.71	5670.1	3064.33	9980.25	4330.63	6891.21	9223.03	5517.3	5388	7057.68	11.7236	13.1599	13.2628	11.9753	12.1196	12.4409	12.4529	12.4692	11.5814	13.2849	12.0804	12.7505	13.171	12.4297	12.3955	12.785	1.43633	1.53923	0.251714	0.396013	0.717266	0.729354	0.745573	-0.14223	1.56127	0.356777	1.02696	1.44744	0.706163
Met1517	6.21_435.2091m/z		435.209	1	1000.7	1719.12	2222.83	2673.09	707.295	2422.74	2352.45	2690.64	3836.83	2602.18	2755.36	1391.4	958.574	1271.24	1842.7	2409.89	9.9668	10.7475	11.1182	11.3843	9.46617	11.2424	11.2	11.3937	11.9057	11.3455	11.428	10.4423	9.90475	10.312	10.8476	11.2348	0.780653	1.15138	1.41749	-0.500631	1.27563	1.23315	1.42693	1.9389	1.37871	1.46123	0.47552	-0.062054	0.345222
Met1518	8.22_247.6582m/z		247.658	0	2799.57	292.68	1116	1608.77	613.738	1059.91	763.729	698.003	3009.38	281.237	1440.29	1859.99	672.854	1152.31	1035.76	1978.68	11.451	8.19318	10.1241	10.6517	9.26148	10.0497	9.57692	9.44709	11.5553	8.13564	10.4921	10.8611	9.39415	10.1703	10.0165	10.9503	-3.25781	-1.32687	-0.799244	-2.18951	-1.40126	-1.87407	-2.0039	0.104263	-3.31535	-0.958842	-0.58991	-2.05684	-1.28068
Met1519	10.50_302.2075m/z		302.207	0	26164	5236.21	6406.89	17917.7	5835.72	14779.5	24217.1	5173.07	9565.57	15696.7	12519.2	10546.9	3003.06	1622.11	812.389	9058.13	14.6753	12.3543	12.6454	14.1291	12.5107	13.8513	14.5637	12.3368	13.2236	13.9382	13.6119	13.3645	11.5522	10.6637	9.66603	13.145	-2.32099	-2.02989	-0.546203	-2.1646	-0.823992	-0.111558	-2.33849	-1.45166	-0.737125	-1.06345	-1.31076	-3.12308	-4.01165
Met152	8.60_192.0656m/z		192.066	7	0	8027	3308.32	713.378	4040.5	2240.15	4771.3	6197.25	484.297	5795.65	4726.18	448.266	6049.26	2179.25	5127.33	71.2587	0	12.9706	11.6919	9.47852	11.9803	11.1294	12.2202	12.5974	8.91975	12.5008	12.2065	8.80821	12.5625	11.0896	12.324	6.15499	12.9706	11.6919	9.47852	11.9803	11.1294	12.2202	12.5974	8.91975	12.5008	12.2065	8.80821	12.5625	11.0896
Met1520	12.38_678.4031n	678.403	679.41	0	356405	503781	552444	436890	361707	673124	275894	400901	458733	652932	377748	368178	259822	421221	463895	480596	18.4432	18.9424	19.0755	18.7369	18.4645	19.3605	18.0738	18.6129	18.8073	19.3166	18.5271	18.49	17.9872	18.6842	18.8234	18.8745	0.499278	0.632311	0.293752	0.0213031	0.917355	-0.369404	0.169728	0.364139	0.873415	0.0839055	0.0468845	-0.455995	0.241059
Met1521	10.93_70.0649m/z		70.0649	11	159547	157204	168845	181295	117999	136845	169548	153994	157712	131979	156977	144874	118403	122052	153747	162381	17.2836	17.2623	17.3653	17.468	16.8484	17.0622	17.3713	17.2325	17.2669	17.0099	17.2602	17.1444	16.8533	16.8971	17.2302	17.309	-0.0213452	0.0817192	0.184353	-0.435212	-0.221444	0.0877066	-0.0511136	-0.0166926	-0.273674	-0.023432	-0.139188	-0.430278	-0.386486
Met1522	9.64_383.1876m/z		383.188	0	106223	107589	62521.6	55483.4	113993	77751	100205	92347.5	79977.8	74277.7	82308.4	79801.8	119925	102702	110978	69335.1	16.6967	16.7152	15.9321	15.7598	16.7986	16.2466	16.6126	16.4948	16.2873	16.1806	16.3288	16.2841	16.8718	16.6481	16.7599	16.0813	0.0184409	-0.764664	-0.936963	0.101853	-0.450159	-0.0841444	-0.201947	-0.40942	-0.516091	-0.367981	-0.4126	0.175041	-0.0486233
Met1523	9.10_582.3241m/z		582.324	0	1.20315e+06	1.32857e+06	1.11229e+06	1.28582e+06	1.02964e+06	1.1912e+06	1.19289e+06	1.39315e+06	1.14824e+06	911178	1.12972e+06	996560	1.14396e+06	1.11249e+06	1.27509e+06	1.0346e+06	20.1984	20.3414	20.0851	20.2943	19.9737	20.184	20.186	20.4099	20.131	19.7974	20.1075	19.9266	20.1256	20.0854	20.2822	19.9806	0.143052	-0.113282	0.0958712	-0.224677	-0.0144002	-0.0123563	0.211529	-0.0673926	-0.401015	-0.0908514	-0.271791	-0.0727866	-0.113022
Met1524	10.22_557.2258m/z		557.226	1	45271.9	46628.9	45133.7	33578.7	38784.7	42252.5	35732.9	43888.6	39356.7	15478.3	35434.4	33409.2	26710.4	43359.9	43798.2	28157.8	15.4663	15.5089	15.4619	15.0353	15.2432	15.3667	15.125	15.4216	15.2643	13.918	15.1129	15.028	14.7051	15.4041	15.4186	14.7812	0.0426111	-0.00440876	-0.431067	-0.223126	-0.0995793	-0.341362	-0.0447685	-0.202004	-1.54837	-0.353466	-0.43837	-0.761212	-0.0622523
Met1525	18.19_299.2004m/z		299.2	32	4357.62	4917.68	3670.48	3706.01	4912.37	3460.71	6151.08	4622.25	4310.91	2747.47	3333.78	4281.03	4796.08	2908.8	4110.61	3447.47	12.0893	12.2638	11.8418	11.8557	12.2622	11.7569	12.5866	12.1744	12.0738	11.4239	11.7029	12.0637	12.2276	11.5062	12.0051	11.7513	0.174437	-0.247574	-0.233674	0.172878	-0.332472	0.497298	0.0850553	-0.0155487	-0.665435	-0.386383	-0.025583	0.138314	-0.583116
Met1526	15.74_215.0946n	215.095	198.091	3	922.405	704.327	1055.1	620.923	720.275	690.751	638.028	905.739	818.747	741.905	562.814	839.588	731.295	859.647	921.412	836.306	9.84926	9.4601	10.0432	9.27827	9.4924	9.43202	9.31748	9.82295	9.67727	9.53509	9.13652	9.71354	9.51431	9.7476	9.8477	9.70789	-0.389154	0.193912	-0.570986	-0.356853	-0.417235	-0.53178	-0.0263043	-0.171982	-0.314166	-0.712741	-0.135719	-0.334947	-0.101656
Met1527	10.76_186.1238m/z		186.124	1	6873.43	6061.44	8486.8	8260.46	6572.17	6146.59	7007.64	7619.22	6203.41	6534.32	6080.2	6428.11	5750.8	6409.64	8565.72	7781.06	12.7468	12.5654	13.051	13.012	12.6822	12.5856	12.7747	12.8954	12.5988	12.6738	12.5699	12.6502	12.4895	12.646	13.0644	12.9258	-0.18137	0.30419	0.265192	-0.0646597	-0.161243	0.0278983	0.148613	-0.147969	-0.0729924	-0.17691	-0.0966361	-0.257266	-0.100786
Met1528	10.08_488.2505m/z		488.251	0	1.38338e+06	933141	1.28397e+06	1.48976e+06	1.10015e+06	1.05624e+06	1.12504e+06	1.11884e+06	1.52094e+06	1.59372e+06	1.14826e+06	1.50049e+06	610467	1.28092e+06	1.05885e+06	1.51604e+06	20.3998	19.8317	20.2922	20.5067	20.0693	20.0105	20.1015	20.0936	20.5365	20.604	20.131	20.517	19.2196	20.2888	20.0141	20.5319	-0.568033	-0.107588	0.106884	-0.330502	-0.389261	-0.298221	-0.306194	0.136765	0.204203	-0.268746	0.117238	-1.18021	-0.111014
Met1529	12.07_217.1334m/z		217.133	7	21678.3	19233.2	23325.8	23926.3	14996.9	21823	25288.7	19121.1	25220.9	19308	24641	20546.4	15245.2	17836.2	19126.2	21302	14.404	14.2313	14.5096	14.5463	13.8724	14.4136	14.6262	14.2229	14.6223	14.2369	14.5888	14.3266	13.8961	14.1225	14.2233	14.3787	-0.172652	0.105672	0.142342	-0.531586	0.0095971	0.222239	-0.181085	0.218366	-0.167054	0.184806	-0.0773674	-0.507899	-0.281449
Met153	4.82_164.0474n	164.047	165.055	12	75241.3	1378.38	2850.01	53904.1	940.23	29664.9	1162.87	3964.98	2451.33	1845.3	6486.44	817.898	10087.7	2587.06	2282.18	1634.51	16.1992	10.4288	11.4768	15.7181	9.87687	14.8565	10.1835	11.9531	11.2593	10.8496	12.6632	9.67578	13.3003	11.3371	11.1562	10.6746	-5.77048	-4.72248	-0.481129	-6.32237	-1.34277	-6.01576	-4.24614	-4.93989	-5.3496	-3.53603	-6.52346	-2.89893	-4.86214
Met1530	9.75_505.3132n	505.313	528.302	0	92537.8	82830.4	102136	117970	69043.2	89502.6	78585.1	83470.6	113063	97438.2	94992	110840	65440.2	105990	104961	98295.7	16.4978	16.3379	16.6401	16.8481	16.0752	16.4496	16.262	16.349	16.7868	16.5722	16.5355	16.7581	15.9979	16.6936	16.6795	16.5848	-0.159883	0.142377	0.350309	-0.422544	-0.0481126	-0.235787	-0.148775	0.28901	0.0744456	0.037763	0.260364	-0.499865	0.195814
Met1531	11.10_142.0861m/z		142.086	16	6130.84	5272.25	7790.13	7773.82	4103.16	4840.27	4946.89	6149.04	5901.67	4899.51	6130.34	6198.47	6098.99	5297.6	6752.21	6077.7	12.5819	12.3642	12.9274	12.9244	12.0025	12.2409	12.2723	12.5861	12.5269	12.2584	12.5818	12.5977	12.5744	12.3711	12.7211	12.5693	-0.217666	0.345562	0.342538	-0.579349	-0.340997	-0.309563	0.00427665	-0.0549627	-0.323449	-0.000119268	0.0158255	-0.00751588	-0.210748
Met1532	13.00_674.3575m/z		674.358	0	14162.4	28546.2	24336.8	10786.9	16586.2	22859.2	21438.5	21114.4	20041.8	20410.6	22833.2	13372.2	29481.1	32425	25485.9	24277.7	13.7898	14.801	14.5709	13.397	14.0177	14.4805	14.3879	14.3659	14.2907	14.317	14.4788	13.7069	14.8475	14.9848	14.6374	14.5673	1.01123	0.781069	-0.392795	0.227915	0.690703	0.598138	0.576159	0.500943	0.527246	0.689063	-0.082834	1.05772	1.19504
Met1533	11.93_630.3453n	630.345	631.353	2	1.55552e+06	2.21072e+06	1.81525e+06	1.72542e+06	1.50017e+06	2.30764e+06	1.69241e+06	1.60664e+06	1.7991e+06	2.12462e+06	1.41561e+06	1.69273e+06	1.74558e+06	1.90665e+06	2.05591e+06	2.29809e+06	20.569	21.0761	20.7917	20.7185	20.5167	21.138	20.6906	20.6156	20.7788	21.0188	20.433	20.6909	20.7353	20.8626	20.9713	21.132	0.507122	0.222774	0.149553	-0.0522668	0.569027	0.121687	0.0466527	0.209885	0.449809	-0.135971	0.121959	0.166315	0.293646
Met1534	9.80_447.2339m/z		447.234	3	45519.4	76386.5	43966.6	32163.5	46371.8	30632.5	52116.2	63887.1	42459.5	43144.3	52363.5	40984.6	24753	29831	47146.1	36532.5	15.4742	16.221	15.4241	14.9731	15.501	14.9028	15.6694	15.9632	15.3738	15.3969	15.6763	15.3228	14.5953	14.8645	15.5249	15.1569	0.746836	-0.0500753	-0.501056	0.0267666	-0.571419	0.195251	0.489043	-0.100394	-0.0773113	0.202081	-0.151399	-0.878876	-0.609668
Met1535	9.93_624.3625n	624.363	663.326	1	132523	184985	116198	85102.1	104889	150375	130137	133548	121822	111402	114393	143670	136981	114485	149298	113888	17.0159	17.497	16.8262	16.3769	16.6785	17.1982	16.9897	17.027	16.8944	16.7654	16.8036	17.1324	17.0636	16.8048	17.1878	16.7973	0.481162	-0.189658	-0.638981	-0.337385	0.18232	-0.0262116	0.0111158	-0.121469	-0.250466	-0.212251	0.116516	0.0477277	-0.21109
Met1536	11.76_272.1606m/z		272.161	0	14431.2	3038.53	10042.3	10263.4	6939.15	11947	12956.2	8446.73	19724.3	7834.46	13737.5	14749.5	6732.86	9493.24	11527.7	20776.9	13.8169	11.5692	13.2938	13.3252	12.7605	13.5444	13.6613	13.0442	14.2677	12.9356	13.7458	13.8484	12.717	13.2127	13.4928	14.3427	-2.24775	-0.523102	-0.491679	-1.05636	-0.272551	-0.155557	-0.77273	0.450779	-0.881289	-0.0710787	0.0314671	-1.0999	-0.604222
Met1537	9.93_371.2284m/z		371.228	0	45112	58820.8	41506.5	51938	44891.1	46559.8	50556.4	52542.5	41492.8	48869.8	47171.1	43896.8	32616.7	46859.3	41454.1	34374.5	15.4612	15.844	15.341	15.6645	15.4541	15.5068	15.6256	15.6812	15.3406	15.5767	15.5256	15.4218	14.9933	15.516	15.3392	15.069	0.382815	-0.120176	0.203278	-0.00708265	0.045573	0.164383	0.219974	-0.120651	0.115431	0.064392	-0.0393962	-0.467902	0.0548236
Met1538	17.21_277.2163m/z		277.216	39	6267.29	4474.94	6231.37	5204.33	4105.31	8080.48	7474.95	4445.58	7312.88	8235.65	5132.97	8008.8	6173.13	4809.08	3877.73	7144.43	12.6136	12.1277	12.6053	12.3455	12.0033	12.9802	12.8678	12.1182	12.8362	13.0077	12.3256	12.9674	12.5918	12.2315	11.921	12.8026	-0.485974	-0.00829182	-0.26813	-0.610352	0.366599	0.254222	-0.495471	0.222598	0.394041	-0.288048	0.353744	-0.0218396	-0.382081
Met1539	11.41_553.2976n	553.298	554.305	0	35023.6	46693.5	40898.4	26758.1	33655.9	32790.9	134375	31190.7	31614.9	43539.4	28126.9	20281.5	41853.2	36432.3	29371.3	19475.4	15.096	15.5109	15.3198	14.7077	15.0386	15.001	17.0359	14.9288	14.9483	15.41	14.7797	14.3079	15.3531	15.1529	14.8421	14.2494	0.414896	0.223718	-0.38835	-0.0574672	-0.0950303	1.93987	-0.16721	-0.147723	0.313994	-0.316378	-0.788162	0.257011	0.0568923
Met154	9.87_302.6624m/z		302.662	0	7434.27	41136.1	7327.29	4253.96	11731.8	1592.59	18096.1	16579.5	9484.72	339.111	218.473	9606.12	8492.99	452.767	7634.65	8552.62	12.86	15.3281	12.8391	12.0546	13.5181	10.6372	14.1434	14.0171	13.2114	8.40561	7.77131	13.2297	13.0521	8.82263	12.8983	13.0622	2.46814	-0.0209119	-0.805386	0.65816	-2.22281	1.28341	1.15714	0.351414	-4.45436	-5.08866	0.369763	0.192081	-4.03735
Met1540	9.47_201.1235m/z		201.123	4	71523.6	68959.4	76899.7	69192.6	60389	61573.9	65632.8	75874.7	65175.2	68398.9	78506.7	67009.6	71575.5	67994	68345.6	65912.4	16.1261	16.0735	16.2307	16.0783	15.882	15.91	16.0021	16.2113	15.992	16.0617	16.2605	16.0321	16.1272	16.0531	16.0606	16.0083	-0.052671	0.104558	-0.0478008	-0.244133	-0.216101	-0.124001	0.0851992	-0.134095	-0.0644468	0.134397	-0.0940511	0.00104737	-0.0730127
Met1541	15.41_416.2466m/z		416.247	0	72149.5	50196.1	60997.5	72036.9	62232.8	71768.5	58895.2	52028.4	71324.8	63409.6	62837	67389	94856.3	64223.9	54945.7	96641.6	16.1387	15.6153	15.8965	16.1364	15.9254	16.1311	15.8459	15.667	16.1221	15.9524	15.9393	16.0402	16.5335	15.9708	15.7457	16.5604	-0.523413	-0.242238	-0.00225245	-0.213314	-0.00763754	-0.292839	-0.47169	-0.0165853	-0.186287	-0.199374	-0.0984766	0.394755	-0.167878
Met1542	9.93_523.7535m/z		523.753	0	180647	207962	171599	118323	156270	141870	190114	206842	175374	136996	163991	188996	227771	142909	200018	159138	17.4628	17.666	17.3887	16.8524	17.2537	17.1142	17.5365	17.6582	17.4201	17.0638	17.3233	17.528	17.7972	17.1247	17.6098	17.2799	0.203149	-0.0741283	-0.610439	-0.209127	-0.348598	0.0736898	0.195357	-0.04274	-0.399042	-0.139552	0.0651825	0.334414	-0.338078
Met1543	11.05_572.2491n	572.249	555.246	0	39976.5	33672.2	37361.4	29933.1	36193.1	42383.4	35749.1	39371.4	38371.3	36969.1	45675.6	35944.7	47786.7	44023.4	35764.7	33789	15.2869	15.0393	15.1893	14.8695	15.1434	15.3712	15.1256	15.2649	15.2277	15.174	15.4791	15.1335	15.5443	15.426	15.1263	15.0443	-0.247594	-0.0976059	-0.417413	-0.14344	0.084348	-0.161246	-0.0220055	-0.0591252	-0.112834	0.192272	-0.153374	0.257456	0.139118
Met1544	11.05_472.2750m/z		472.275	1	93506.5	176230	60472	60370.6	84851.1	110556	380604	71506.8	86333.3	99465.2	65618.4	70423.5	137732	130611	111462	116935	16.5128	17.4271	15.884	15.8816	16.3726	16.7544	18.5379	16.1258	16.3976	16.6019	16.0018	16.1038	17.0715	16.9949	16.7662	16.8353	0.914317	-0.6288	-0.631221	-0.140133	0.241638	2.02515	-0.386986	-0.115149	0.0891259	-0.510966	-0.40901	0.55873	0.482133
Met1545	11.26_562.2906m/z		562.291	2	1.05496e+06	102710	873437	1.53799e+06	543634	872695	572962	554700	1.3672e+06	885667	894104	872246	596212	963609	601434	1.21621e+06	20.0088	16.6482	19.7363	20.5526	19.0523	19.7351	19.1281	19.0813	20.3828	19.7564	19.7701	19.7344	19.1855	19.8781	19.198	20.214	-3.36054	-0.272411	0.543864	-0.956479	-0.273638	-0.880676	-0.927406	0.374035	-0.25235	-0.238672	-0.27438	-0.82329	-0.130666
Met1546	11.59_346.1916m/z		346.192	5	16008.5	20024.5	14025.2	17370.5	18592.2	18307.7	12870.3	16710.7	18186.5	14117	14181.9	17959.7	14178.8	15338.3	18242.9	17921.7	13.9665	14.2895	13.7757	14.0844	14.1824	14.1602	13.6518	14.0285	14.1506	13.7851	13.7918	14.1325	13.7914	13.9049	14.1551	14.1294	0.322932	-0.190812	0.117805	0.215859	0.193618	-0.314789	0.0619331	0.184036	-0.1814	-0.174789	0.165929	-0.175102	-0.0616934
Met1547	10.12_253.1262m/z		253.126	0	10241.9	3224.51	8513.82	10818.1	5256.2	11168.8	10612.9	3342.15	10448.4	17267	7081.66	6010.68	3750.87	6839.47	6203.02	9249.65	13.3222	11.6549	13.0556	13.4012	12.3598	13.4472	13.3735	11.7066	13.351	14.0757	12.7899	12.5533	11.873	12.7397	12.5988	13.1752	-1.66733	-0.266605	0.0789572	-0.96239	0.124986	0.0513306	-1.61563	0.0288008	0.753538	-0.532324	-0.768883	-1.44918	-0.582527
Met1548	12.78_611.3555m/z		611.356	2	723666	1.54174e+06	1.28372e+06	1.00365e+06	1.18191e+06	1.76542e+06	1.10011e+06	1.12594e+06	988091	1.49484e+06	906368	1.13035e+06	1.60916e+06	1.7059e+06	1.38613e+06	1.27467e+06	19.465	20.5561	20.2919	19.9368	20.1727	20.7516	20.0692	20.1027	19.9143	20.5116	19.7897	20.1083	20.6179	20.7021	20.4026	20.2817	1.09116	0.82693	0.47186	0.707721	1.28662	0.604257	0.637734	0.449321	1.04659	0.324774	0.643374	1.15291	1.23714
Met1549	9.57_211.1078m/z		211.108	4	152268	154063	142445	105512	133465	139966	150797	151554	130055	113526	140126	138534	177765	139799	141965	116177	17.2163	17.2332	17.12	16.687	17.0261	17.0947	17.2022	17.2095	16.9888	16.7927	17.0964	17.0799	17.4396	17.093	17.1152	16.826	0.0169125	-0.0962086	-0.529208	-0.190154	-0.121537	-0.014006	-0.00677874	-0.227489	-0.423589	-0.119889	-0.136371	0.223362	-0.123259
Met155	16.98_199.1234m/z		199.123	7	1186.96	481.902	490.369	401.038	544.67	829.526	735.484	752.267	1003.9	715.662	524.905	1016.77	971.121	536.743	619.923	928.046	10.2131	8.9126	8.93773	8.64759	9.08924	9.69614	9.52255	9.5551	9.9714	9.48313	9.03591	9.98978	9.92351	9.06809	9.27595	9.85805	-1.30046	-1.27533	-1.56546	-1.12382	-0.516913	-0.690507	-0.657955	-0.24166	-0.729921	-1.17714	-0.223278	-0.289549	-1.14497
Met1550	13.00_664.3969m/z		664.397	0	169746	342485	151072	139060	201169	252996	215305	171667	156728	255892	172684	130649	326593	303264	215883	240212	17.373	18.3857	17.2049	17.0854	17.618	17.9488	17.716	17.3893	17.2579	17.9652	17.3978	16.9953	18.3171	18.2102	17.7199	17.874	1.01267	-0.168138	-0.287664	0.245033	0.575737	0.343007	0.0162361	-0.115116	0.592162	0.0247623	-0.377675	0.944119	0.837198
Met1551	9.10_309.1583n	309.158	332.148	1	30171.8	36323.1	30468.4	25882.7	20397.5	32569.2	25849.6	32328.9	26911.2	31837.7	30872.9	21863.1	20567.9	27233.1	26001.4	37613.2	14.8809	15.1486	14.895	14.6597	14.3161	14.9912	14.6579	14.9805	14.7159	14.9584	14.9141	14.4162	14.3281	14.7331	14.6663	15.199	0.267687	0.014113	-0.221215	-0.564808	0.110308	-0.223059	0.099621	-0.164993	0.0775329	0.0331387	-0.4647	-0.552804	-0.147842
Met1552	11.15_582.7657m/z		582.766	0	8659.7	19112.2	7658.19	3780.64	14036.2	7719.36	13977.3	16544.1	6998.5	6993.37	5147.12	10861.1	5396.97	3682.88	3470.31	12859.5	13.0801	14.2222	12.9028	11.8844	13.7769	12.9143	13.7708	14.014	12.7728	12.7718	12.3296	13.4069	12.3979	11.8466	11.7609	13.6505	1.1421	-0.177313	-1.19568	0.696763	-0.165835	0.690699	0.933925	-0.307272	-0.308328	-0.750551	0.326775	-0.682168	-1.23348
Met1553	12.16_516.7438m/z		516.744	0	15843	15744.5	5977.78	7566.59	16568.5	7566.54	12138.6	16601.5	5690.47	2739.74	9495.62	10540.8	8813.58	8689.49	12890	11283.3	13.9516	13.9426	12.5454	12.8854	14.0162	12.8854	13.5673	14.019	12.4743	11.4198	13.213	13.3637	13.1055	13.0851	13.654	13.4619	-0.00900296	-1.40617	-1.06613	0.0645945	-1.06614	-0.384248	0.0674652	-1.47723	-2.53174	-0.738514	-0.587868	-0.846048	-0.866505
Met1554	11.20_454.2389n	454.239	437.236	0	191230	243281	205397	209304	164134	257672	164749	183668	218942	262806	149774	217654	196089	235204	199910	280658	17.5449	17.8923	17.6481	17.6752	17.3245	17.9752	17.3299	17.4867	17.7402	18.0036	17.1924	17.7317	17.5812	17.8436	17.609	18.0985	0.347317	0.103104	0.130289	-0.220431	0.430225	-0.215034	-0.0582046	0.19524	0.458688	-0.352516	0.186726	0.0362024	0.298606
Met1555	9.10_332.1810m/z		332.181	0	67783.1	5090.96	78643.1	121105	17676.6	27312	19774.9	21890.4	62498.1	45041.3	52874.8	42361.5	15310.1	18549	11671	56360	16.0486	12.3137	16.263	16.8859	14.1096	14.7372	14.2714	14.418	15.9315	15.459	15.6903	15.3705	13.9022	14.1791	13.5106	15.7824	-3.73492	0.214396	0.837261	-1.93909	-1.31139	-1.77725	-1.63063	-0.117112	-0.589677	-0.358344	-0.678171	-2.14644	-1.86958
Met1556	9.69_130.0650m/z		130.065	10	18051.5	11058.9	14869.5	17100	14413.6	15900.3	14641	11832.7	13958	11793.7	15913.8	17603.3	16324.2	16275.6	16139.6	17890.4	14.1398	13.4329	13.8601	14.0617	13.8151	13.9568	13.8377	13.5305	13.7688	13.5257	13.958	14.1036	13.9947	13.9904	13.9783	14.1269	-0.706906	-0.279761	-0.0781239	-0.324685	-0.183063	-0.302102	-0.609342	-0.371029	-0.614099	-0.181842	-0.0362748	-0.145107	-0.149411
Met1557	11.97_495.2694n	495.269	496.277	0	805156	904433	576898	680538	830071	639108	701284	678279	715564	578170	704387	770643	701746	877795	704293	800559	19.6189	19.7867	19.138	19.3763	19.6629	19.2857	19.4196	19.3715	19.4487	19.1411	19.426	19.5557	19.4206	19.7435	19.4258	19.6106	0.167745	-0.480953	-0.242594	0.0439658	-0.33321	-0.19927	-0.247391	-0.170188	-0.477774	-0.192902	-0.0632064	-0.198319	0.124615
Met1558	9.03_366.2129m/z		366.213	1	37455	20524.8	39709.5	60502.8	30212.9	20151.2	19344	28547.1	23637.4	40476.8	50083.6	38552.5	14816.8	26640.9	27215	44759.6	15.1929	14.3251	15.2772	15.8847	14.8829	14.2986	14.2396	14.8011	14.5288	15.3048	15.6121	15.2345	13.8549	14.7014	14.7321	15.4499	-0.86779	0.0843273	0.691844	-0.309991	-0.894293	-0.953269	-0.391813	-0.664084	0.111938	0.419181	0.041668	-1.33792	-0.491513
Met1559	10.98_399.2384n	399.238	422.228	0	10549.6	11677.8	8290	18681.1	3525.58	19525.3	9379.98	9146.2	6289.11	9325.52	9988.72	8225.6	5741.08	7856.27	11487.5	5139.78	13.3649	13.5115	13.0172	14.1893	11.7836	14.2531	13.1954	13.159	12.6186	13.187	13.2861	13.0059	12.4871	12.9396	13.4878	12.3275	0.146587	-0.347742	0.824392	-1.58125	0.888158	-0.169529	-0.205942	-0.746259	-0.177929	-0.078814	-0.358992	-0.877792	-0.425269
Met156	16.33_297.1844m/z		297.184	22	3504.84	2574.43	10661.2	8657.49	3006.36	3496.74	4374.63	2847.64	3792.9	3274.31	2932.4	3738.75	6204.07	4863.71	4211.2	4658.82	11.7751	11.33	13.3801	13.0797	11.5538	11.7718	12.0949	11.4756	11.8891	11.677	11.5179	11.8683	12.599	12.2478	12.04	12.1857	-0.445093	1.60495	1.3046	-0.22133	-0.00334042	0.319814	-0.299581	0.113951	-0.0981577	-0.257267	0.0932079	0.823867	0.472708
Met1560	8.91_465.1649m/z		465.165	1	7872.65	9222.03	11161.2	3313.46	6113.79	7086.81	8284.33	7097.9	6379.61	5588.94	8696.53	5858.47	7500.15	9926.51	10593.1	7201.71	12.9426	13.1709	13.4462	11.6941	12.5779	12.7909	13.0162	12.7932	12.6393	12.4484	13.0862	12.5163	12.8727	13.2771	13.3708	12.8141	0.228235	0.503571	-1.24851	-0.364782	-0.151714	0.0735352	-0.149457	-0.303382	-0.494276	0.14359	-0.426326	-0.0699314	0.334437
Met1561	10.50_445.1933m/z		445.193	2	56616.3	45205.1	65317.9	75493.5	38697.5	50453.4	46098.4	47661.5	54292.1	38635.2	47594.7	53074.4	52793	54829.8	59598.1	54153.3	15.7889	15.4642	15.9952	16.2041	15.24	15.6227	15.4924	15.5405	15.7285	15.2376	15.5385	15.6957	15.6881	15.7427	15.863	15.7248	-0.324734	0.206261	0.415134	-0.548976	-0.166268	-0.296501	-0.248395	-0.0604772	-0.551301	-0.250416	-0.093202	-0.100873	-0.0462588
Met1562	9.99_454.1313m/z		454.131	1	19872.5	41784.3	25289.6	5553.42	25940.8	14738.4	28204.5	38923	13723.6	20687.1	25233	23404.1	12890	19633.7	39059.4	16163.1	14.2785	15.3507	14.6263	12.4392	14.6629	13.8473	14.7836	15.2483	13.7444	14.3364	14.623	14.5145	13.654	14.261	15.2534	13.9804	1.07218	0.347766	-1.83933	0.384445	-0.431196	0.505149	0.969847	-0.534118	0.0579537	0.344537	0.235987	-0.624527	-0.0174428
Met1563	11.71_586.3189n	586.319	587.326	4	1.29912e+06	1.6647e+06	1.58627e+06	1.59022e+06	1.1402e+06	2.21984e+06	1.19723e+06	1.38892e+06	1.72635e+06	2.30568e+06	1.40577e+06	1.73915e+06	1.46899e+06	1.79027e+06	1.8057e+06	2.31736e+06	20.3091	20.6668	20.5972	20.6008	20.1209	21.082	20.1913	20.4055	20.7193	21.1368	20.4229	20.73	20.4864	20.7717	20.7841	21.1441	0.357721	0.288098	0.291689	-0.18825	0.772916	-0.117839	0.096424	0.410191	0.827656	0.113827	0.420847	0.17729	0.462642
Met1564	11.35_294.6783m/z		294.678	0	10873.8	14141.9	6561.2	3469.15	11840.7	8634.15	10931	11678.9	8062.64	9249.19	9291.18	9578.97	12244.4	10524.6	12533	7573.33	13.4086	13.7877	12.6797	11.7604	13.5315	13.0758	13.4161	13.5116	12.977	13.1751	13.1816	13.2257	13.5798	13.3615	13.6134	12.8867	0.379112	-0.72883	-1.64821	0.122887	-0.332735	0.00755852	0.103042	-0.431538	-0.233463	-0.226928	-0.182919	0.171256	-0.0470926
Met1565	12.71_241.0819m/z		241.082	5	5230.71	3896.19	4553.24	4093.88	4174.96	2684.58	4929.98	6440.33	3473.58	4571.28	5360.38	2903	5826.38	4707.55	6134.56	5367.48	12.3528	11.9278	12.1527	11.9993	12.0275	11.3905	12.2674	12.6529	11.7622	12.1584	12.3881	11.5033	12.5084	12.2008	12.5827	12.39	-0.424943	-0.200111	-0.353537	-0.325243	-0.962309	-0.0854253	0.300128	-0.590584	-0.194409	0.0353306	-0.849463	0.155593	-0.15203
Met1566	12.47_523.8051m/z		523.805	0	86676.8	158799	109403	91314	109320	134362	114284	108603	99196.5	142307	94938.6	117900	123226	128004	132945	145671	16.4034	17.2768	16.7393	16.4785	16.7382	17.0358	16.8023	16.7287	16.598	17.1186	16.5347	16.8472	16.911	16.9658	17.0205	17.1524	0.873486	0.335928	0.0751904	0.33484	0.632407	0.398902	0.325348	0.194643	0.715285	0.131348	0.443849	0.507594	0.562475
Met1567	11.55_230.1135m/z		230.114	0	489320	404643	430290	655902	365170	390557	430325	491749	442140	317119	404315	497159	384262	279030	348636	563864	18.9004	18.6263	18.715	19.3231	18.4782	18.5752	18.7151	18.9076	18.7541	18.2747	18.6251	18.9233	18.5517	18.0901	18.4114	19.105	-0.274127	-0.185467	0.422702	-0.422208	-0.325244	-0.185349	0.00714552	-0.146275	-0.625752	-0.275298	0.0229285	-0.348688	-0.810355
Met1568	9.54_573.2884m/z		573.288	4	26341.9	26327.1	33585.4	32828.9	19747.7	25382	21836.6	23807.4	29989.9	23192.7	26447.3	28370.3	16734.3	21866.7	26475	23622.9	14.6851	14.6843	15.0355	15.0027	14.2694	14.6315	14.4145	14.5391	14.8722	14.5014	14.6908	14.7921	14.0305	14.4164	14.6923	14.5279	-0.000811005	0.350474	0.317608	-0.415676	-0.0535552	-0.270607	-0.145951	0.187118	-0.183687	0.00576219	0.10702	-0.654554	-0.268626
Met1569	11.97_379.1971m/z		379.197	0	37701	45927	32349.1	34997	38674.8	30736	35398.7	33624.3	34584.9	31180.9	38169.9	37772.7	36593	36681.1	34758.3	39864.3	15.2023	15.4871	14.9814	15.0949	15.2391	14.9076	15.1114	15.0372	15.0779	14.9284	15.2201	15.2051	15.1593	15.1627	15.0851	15.2828	0.284741	-0.220878	-0.107371	0.0367942	-0.294671	-0.0909047	-0.165098	-0.124457	-0.273937	0.0178326	0.00274195	-0.0430345	-0.039564
Met157	19.28_300.2898m/z		300.29	5	1928.78	1060.36	835.718	1040.86	1904.56	1260.35	1358.87	1048.31	3284.53	1792.69	1968.22	1694.73	780.078	1603.73	877.925	1485.99	10.9135	10.0503	9.70687	10.0236	10.8952	10.2996	10.4082	10.0338	11.6815	10.8079	10.9427	10.7268	9.60747	10.6472	9.77795	10.5372	-0.863128	-1.2066	-0.889907	-0.0182241	-0.613863	-0.505274	-0.879625	0.768	-0.105562	0.0292079	-0.186633	-1.306	-0.26625
Met1570	12.26_687.3368m/z		687.337	1	629499	556083	336674	383425	515824	638045	584210	639248	352833	423015	437230	714189	747563	255552	197331	643943	19.2638	19.0849	18.361	18.5486	18.9765	19.2833	19.1561	19.286	18.4286	18.6903	18.738	19.4459	19.5118	17.9633	17.5903	19.2966	-0.178905	-0.902851	-0.715262	-0.287327	0.0194536	-0.107718	0.0221718	-0.835218	-0.573497	-0.525814	0.1821	0.24799	-1.30059
Met1571	11.15_552.2922m/z		552.292	1	33442.6	37495	26069.8	34915.4	28004.7	28596.8	31767.4	34879.9	28310.1	23955.8	25667.9	31084.3	34963.2	27290.4	34048.1	32712.3	15.0294	15.1944	14.6701	15.0916	14.7734	14.8036	14.9553	15.0901	14.789	14.5481	14.6477	14.9239	15.0935	14.7361	15.0553	14.9975	0.16501	-0.359306	0.0621761	-0.256016	-0.225833	-0.0741415	0.0607076	-0.240368	-0.481313	-0.381724	-0.105501	0.0641484	-0.293295
Met1572	12.11_489.7843m/z		489.784	0	104717	124724	59225.9	83236.6	116486	70688.2	117924	129531	61254.3	47532.9	86897.1	87085.3	64754.9	65287.3	98631.6	82667.6	16.6761	16.9284	15.8539	16.3449	16.8298	16.1092	16.8475	16.9829	15.9025	15.5366	16.407	16.4101	15.9827	15.9945	16.5898	16.335	0.252246	-0.822198	-0.331207	0.153663	-0.566955	0.171367	0.306804	-0.773613	-1.1395	-0.269117	-0.265995	-0.693434	-0.681622
Met1573	10.12_252.6264m/z		252.626	0	34255.5	6605.93	17615.8	29756	11911.5	22766.4	15520.7	9915.52	30933.1	18950.9	17289.7	22368.7	10403.9	19665.3	17173.3	30020.1	15.064	12.6895	14.1046	14.8609	13.5401	14.4746	13.9219	13.2755	14.9169	14.21	14.0776	14.4492	13.3448	14.2634	14.0679	14.8736	-2.3745	-0.959464	-0.203155	-1.52398	-0.58943	-1.14215	-1.78858	-0.147183	-0.85407	-0.986422	-0.614853	-1.71921	-0.800685
Met1574	8.60_334.1613m/z		334.161	1	13060.9	1694.17	7084.8	11533	4512.67	8163.7	5207.95	6111.85	16298.2	8886.02	8611.13	15730.8	4400.74	6613.58	4630.59	16170.3	13.673	10.7264	12.7905	13.4935	12.1398	12.995	12.3465	12.5774	13.9924	13.1173	13.072	13.9413	12.1035	12.6912	12.177	13.9811	-2.9466	-0.882452	-0.179482	-1.5332	-0.677955	-1.32646	-1.09557	0.319459	-0.55564	-0.600976	0.26834	-1.56943	-0.981747
Met1575	12.71_606.8469n	606.847	589.844	0	272259	656036	457262	367050	421546	675994	429900	398026	335637	584575	347858	472210	576652	551027	551134	482534	18.0546	19.3234	18.8027	18.4856	18.6853	19.3667	18.7136	18.6025	18.3565	19.157	18.4081	18.8491	19.1373	19.0718	19.072	18.8803	1.26879	0.748041	0.430996	0.630709	1.31203	0.65902	0.547883	0.301922	1.10241	0.353517	0.794447	1.08272	1.01714
Met1576	10.93_220.6288m/z		220.629	0	13144.2	9663.49	5281.21	15239.3	4711.53	11225.8	13145.6	6932.07	10675.4	5226.07	10128.3	11020.1	3874.3	8887.31	9984.91	13835.6	13.6821	13.2383	12.3667	13.8955	12.202	13.4545	13.6823	12.7591	13.382	12.3515	13.3061	13.4278	11.9197	13.1175	13.2855	13.7561	-0.443811	-1.31549	0.213368	-1.48016	-0.227607	0.000151946	-0.923068	-0.300139	-1.33063	-0.376036	-0.254291	-1.76242	-0.564609
Met1577	11.71_539.8018n	539.802	540.809	0	586391	356595	413088	770806	505223	545823	387308	495012	533764	530229	660251	474828	307036	552431	593944	518244	19.1615	18.4439	18.6561	19.556	18.9466	19.0581	18.5631	18.9171	19.0258	19.0163	19.3327	18.857	18.2281	19.0754	19.18	18.9833	-0.717576	-0.505411	0.394505	-0.214943	-0.103429	-0.598379	-0.244399	-0.135661	-0.145246	0.171154	-0.304456	-0.933452	-0.0860679
Met1578	12.11_490.2862m/z		490.286	0	46733.4	55834.4	27297.6	40262.5	51248.9	31416.1	55988.8	58495.2	28759	23653.9	40094	40931.4	39993.7	28422.2	45655.8	36326.8	15.5122	15.7689	14.7365	15.2971	15.6452	14.9392	15.7729	15.836	14.8117	14.5298	15.2911	15.3209	15.2875	14.7947	15.4785	15.1487	0.256701	-0.77568	-0.215018	0.133066	-0.572948	0.260685	0.323863	-0.700438	-0.982374	-0.221067	-0.191247	-0.224682	-0.717434
Met1579	12.26_379.1803m/z		379.18	1	25126.7	28818	23694.1	20944.4	22164.5	41493.8	18809.6	20833.6	25792.8	32010.5	22368	27660.1	34363.9	24253.6	29587.2	39093.7	14.6169	14.8147	14.5322	14.3543	14.436	15.3406	14.1992	14.3466	14.6547	14.9663	14.4491	14.7555	15.0686	14.5659	14.8527	15.2546	0.19775	-0.0846942	-0.262654	-0.180967	0.723676	-0.417747	-0.270307	0.0377468	0.349324	-0.167786	0.138584	0.451674	-0.0510228
Met158	12.94_336.7116m/z		336.712	0	0	6163.3	6951.38	7065.4	12420	14538.9	12974.1	3575.98	29878.8	29340.7	18052.5	5025.89	3045.1	47949	9711.19	15580.8	0	12.5895	12.7631	12.7866	13.6004	13.8276	13.6633	11.8041	14.8668	14.8406	14.1399	12.2952	11.5723	15.5492	13.2454	13.9275	12.5895	12.7631	12.7866	13.6004	13.8276	13.6633	11.8041	14.8668	14.8406	14.1399	12.2952	11.5723	15.5492
Met1580	11.89_344.2136n	344.214	345.221	0	244879	38756.5	71752.7	443135	179745	314824	120321	78586.8	152933	183733	123098	124290	338668	79833	83635.8	139282	17.9017	15.2421	16.1307	18.7574	17.4556	18.2642	16.8765	16.262	17.2225	17.4872	16.9095	16.9233	18.3695	16.2847	16.3518	17.0876	-2.65956	-1.77096	0.85568	-0.446112	0.362479	-1.02518	-1.63971	-0.679163	-0.414459	-0.992254	-0.978358	0.467804	-1.61701
Met1581	11.45_475.3238n	475.324	514.287	0	951077	943595	711175	883029	619912	825843	873318	961129	926310	916023	905091	998978	921463	785309	847985	967126	19.8592	19.8478	19.4398	19.7521	19.2417	19.6555	19.7361	19.8744	19.8211	19.805	19.7877	19.9301	19.8136	19.5829	19.6937	19.8833	-0.0113945	-0.419358	-0.107102	-0.617499	-0.203695	-0.123056	0.0151675	-0.0380672	-0.0541792	-0.0715	0.0708902	-0.0456369	-0.276302
Met1582	11.31_470.2768m/z		470.277	1	9183.68	8488.25	21737.4	16121	12857.3	15102	22076.7	5640.02	10824.3	14462.9	28268.4	6817.9	21010.4	6787.88	14032.4	5748.92	13.1649	13.0513	14.4079	13.9767	13.6503	13.8825	14.4302	12.4615	13.402	13.8201	14.7869	12.7351	14.3588	12.7287	13.7765	12.4891	-0.113605	1.24304	0.811799	0.485448	0.717599	1.26538	-0.703371	0.237125	0.655216	1.62204	-0.429745	1.19396	-0.436111
Met1583	10.76_231.1113m/z		231.111	5	10582.7	7861.25	10465.7	9578	8524.17	11572.6	8648.26	10933.8	10828	7706.04	10750.7	11727.3	10711.9	13485.3	9609.15	9882.65	13.3694	12.9405	13.3534	13.2255	13.0573	13.4984	13.0782	13.4165	13.4025	12.9118	13.3921	13.5176	13.3869	13.7191	13.2302	13.2707	-0.428875	-0.0160416	-0.14391	-0.312075	0.129012	-0.291225	0.0470895	0.0330631	-0.457645	0.0227234	0.148169	0.0175143	0.349678
Met1584	9.69_146.0600m/z		146.06	9	230729	150421	207046	222868	173482	216656	189027	157228	189209	175810	195355	241448	208976	123193	199459	233163	17.8158	17.1986	17.6596	17.7658	17.4044	17.725	17.5282	17.2625	17.5296	17.4237	17.5757	17.8814	17.673	16.9106	17.6057	17.831	-0.617195	-0.156249	-0.0500092	-0.411414	-0.0907891	-0.287607	-0.553343	-0.286217	-0.392183	-0.240101	0.0655131	-0.142863	-0.905276
Met1585	12.53_395.7130m/z		395.713	0	28141	16373.9	32242.7	26578.7	32918.9	10355.9	8361.64	20878.4	18093.8	6054.95	7749.59	34907.5	24265.9	8623.76	15426.1	37600.6	14.7804	13.9991	14.9767	14.698	15.0066	13.3382	13.0296	14.3497	14.1432	12.5639	12.9199	15.0912	14.5666	13.0741	13.9131	15.1985	-0.781281	0.1963	-0.0824048	0.226241	-1.44222	-1.75082	-0.430666	-0.637179	-2.21649	-1.86048	0.310862	-0.213745	-1.70629
Met1586	13.76_663.3961m/z		663.396	0	5255.8	15029	9692.55	5178.89	10490.3	10732.9	12096.7	8750.03	5469.5	27765.1	6702.38	7788.94	19065.1	11163.9	10680.9	12696.3	12.3597	13.8755	13.2427	12.3384	13.3568	13.3898	13.5623	13.0951	12.4172	14.761	12.7105	12.9272	14.2186	13.4466	13.3827	13.6321	1.51576	0.882965	-0.0212682	0.997077	1.03006	1.20263	0.735377	0.0574993	2.40129	0.350763	0.567516	1.85895	1.08686
Met1587	17.46_225.1486m/z		225.149	10	3421.66	3078.19	4714.32	3672.05	3659.16	3473.53	2573.13	3213.17	3539.23	3343.04	3279.28	4698.72	3073.44	3291.21	4060.47	4237.85	11.7405	11.5879	12.2028	11.8424	11.8373	11.7622	11.3293	11.6498	11.7892	11.7069	11.6792	12.1981	11.5856	11.6844	11.9874	12.0491	-0.152612	0.462355	0.101891	0.0968156	0.0217056	-0.41117	-0.0906981	0.048741	-0.033537	-0.0613179	0.457572	-0.154844	-0.0560761
Met1588	11.20_659.3397m/z		659.34	1	1.50071e+06	1.28579e+06	1.07482e+06	1.81938e+06	1.31638e+06	1.70359e+06	1.28883e+06	1.13951e+06	1.38533e+06	1.47783e+06	1.54394e+06	1.11337e+06	982108	1.13913e+06	1.21111e+06	1.36877e+06	20.5172	20.2942	20.0357	20.795	20.3281	20.7001	20.2976	20.12	20.4018	20.4951	20.5582	20.0865	19.9055	20.1195	20.2079	20.3844	-0.222988	-0.481548	0.277802	-0.189063	0.182937	-0.219578	-0.397226	-0.115412	-0.0221596	0.0409741	-0.43071	-0.611689	-0.397711
Met1589	13.90_572.3082m/z		572.308	0	2719.63	4315.41	1813.96	539.825	2245.78	2336.51	1840.06	2386.11	1958.11	2274.47	2266.12	1612.16	3015.77	1701.94	1406.24	1156.91	11.4092	12.0753	10.8249	9.07635	11.133	11.1901	10.8455	11.2204	10.9352	11.1513	11.146	10.6548	11.5583	10.733	10.4576	10.1761	0.66609	-0.584267	-2.33285	-0.276192	-0.219056	-0.563653	-0.188748	-0.473949	-0.257878	-0.263187	-0.754416	0.14912	-0.676227
Met159	9.64_116.0705m/z		116.071	9	307007	191209	624203	622213	473135	238483	257509	631467	166523	838443	647639	581737	241805	361825	510755	523534	18.2279	17.5448	19.2517	19.247	18.8519	17.8635	17.9743	19.2683	17.3454	19.6774	19.3048	19.15	17.8835	18.4649	18.9623	18.9979	-0.683117	1.02375	1.01914	0.623983	-0.364385	-0.253649	1.04044	-0.882544	1.44944	1.07692	0.922098	-0.344426	0.237022
Met1590	10.47_539.2877n	539.288	578.251	0	437989	98182.6	242590	570527	224295	297076	216172	213438	272383	236486	212038	278719	98201	319704	214750	328610	18.7405	16.5832	17.8882	19.1219	17.775	18.1805	17.7218	17.7035	18.0553	17.8514	17.694	18.0885	16.5835	18.2864	17.7123	18.326	-2.15736	-0.852373	0.3814	-0.965495	-0.560065	-1.01871	-1.03708	-0.685259	-0.889142	-1.04657	-0.652083	-2.15709	-0.454161
Met1591	8.43_304.1341m/z		304.134	5	9401.85	9798.01	4765.98	9178.46	14411.6	11562.1	12881.2	9312.2	9365.53	3965.11	9372.8	10148.3	6909.17	11993.3	7987.95	8764.96	13.1987	13.2583	12.2186	13.164	13.8149	13.4971	13.653	13.1849	13.1931	11.9531	13.1943	13.3089	12.7543	13.5499	12.9636	13.0975	0.0595445	-0.980171	-0.0346923	0.616219	0.298385	0.454255	-0.0138226	-0.00558377	-1.24558	-0.00446482	0.110219	-0.444431	0.351208
Met1592	9.93_472.2063m/z		472.206	0	58091	52338.5	61375.5	60652.7	49982.3	47092.6	58101.9	61250.3	60181.5	46792.1	56838.6	57012.2	51829.9	53012.1	55198.4	54618.3	15.826	15.6756	15.9054	15.8883	15.6091	15.5232	15.8263	15.9024	15.877	15.514	15.7946	15.799	15.6615	15.694	15.7523	15.7371	-0.150442	0.0793481	0.0622583	-0.216896	-0.302815	0.000271993	0.0764033	0.0510072	-0.312048	-0.0314426	-0.0270439	-0.164529	-0.131992
Met1593	11.81_354.8355m/z		354.835	0	10474.2	12767.4	10683.6	11368	10145.4	8664.74	9755.09	19659.7	5986.37	5511.46	5011.45	10801.2	7694.97	4440.61	4071.83	12242.7	13.3546	13.6402	13.3831	13.4727	13.3085	13.0809	13.2519	14.263	12.5475	12.4282	12.291	13.3989	12.9097	12.1165	11.9915	13.5796	0.285624	0.0285532	0.118136	-0.0460171	-0.27361	-0.102612	0.908401	-0.807085	-0.926332	-1.06354	0.0443486	-0.444852	-1.23801
Met1594	11.81_523.7636m/z		523.764	0	20343.7	17149.4	10177.1	13218.5	13083.1	8807.64	11239.9	20445	4956.41	4734.23	3915.72	13956.1	7772.8	5667.67	5895.01	10967.6	14.3123	14.0659	13.313	13.6903	13.6754	13.1045	13.4563	14.3195	12.2751	12.2089	11.9351	13.7686	12.9242	12.4685	12.5253	13.421	-0.246423	-0.999252	-0.622031	-0.636877	-1.20776	-0.855954	0.00715938	-2.03722	-2.10338	-2.37724	-0.543694	-1.38808	-1.84376
Met1595	10.17_472.2763m/z		472.276	1	93778.9	68834.7	77025.6	130917	77840.5	76968.1	162874	77691.7	98708.2	90141.1	106195	90302.7	48042.5	83244.2	65523.2	98940.2	16.517	16.0708	16.2331	16.9983	16.2482	16.232	17.3134	16.2455	16.5909	16.4599	16.6964	16.4625	15.552	16.3451	15.9997	16.5943	-0.446127	-0.283924	0.481313	-0.268741	-0.285002	0.796424	-0.271502	0.0739079	-0.0570775	0.179381	-0.0544933	-0.96495	-0.171913
Met1596	8.52_251.1503m/z		251.15	4	150657	174787	187307	216748	124978	124174	151798	130195	160131	155663	170463	145263	153746	100963	128782	134875	17.2009	17.4152	17.515	17.7257	16.9313	16.922	17.2118	16.9903	17.2889	17.2481	17.3791	17.1483	17.2302	16.6235	16.9746	17.0413	0.214326	0.314134	0.524747	-0.269598	-0.278906	0.0108837	-0.210599	0.0879856	0.0471523	0.178188	-0.0526084	0.0292791	-0.577439
Met1597	12.07_432.2389n	432.239	415.236	0	152374	135017	127188	162701	82552.1	132102	133407	87856.9	172236	125995	134659	132752	68819.1	139121	99266.8	142932	17.2173	17.0428	16.9566	17.3119	16.333	17.0113	17.0255	16.4229	17.394	16.943	17.0389	17.0184	16.0705	17.086	16.599	17.125	-0.174477	-0.260656	0.0946091	-0.884239	-0.205968	-0.191783	-0.794388	0.176773	-0.274249	-0.178308	-0.198883	-1.14673	-0.131279
Met1598	9.21_371.2287m/z		371.229	0	31706.5	34053.5	29980.5	30686.8	35423.9	66074.3	31616.6	40840.4	27093.1	57442.7	45920.3	23370.4	20114	46227.8	37712.1	23073.8	14.9525	15.0555	14.8717	14.9053	15.1124	16.0118	14.9484	15.3177	14.7256	15.8098	15.4868	14.5124	14.2959	15.4965	15.2027	14.494	0.103026	-0.0807521	-0.047158	0.159945	1.05931	-0.00409537	0.365219	-0.226849	0.857348	0.534354	-0.440092	-0.656576	0.543985
Met1599	11.89_345.7226m/z		345.723	0	86928.4	9858.32	24761.3	159054	63415.9	112833	42764.6	24376.2	50347.2	63613.1	42812.5	40943	122997	27422.1	27117.7	46513.1	16.4075	13.2671	14.5958	17.2792	15.9526	16.7838	15.3841	14.5732	15.6196	15.957	15.3857	15.3213	16.9083	14.7431	14.7269	15.5054	-3.14041	-1.81174	0.871617	-0.454984	0.376286	-1.02341	-1.83435	-0.787915	-0.450505	-1.0218	-1.08621	0.500726	-1.66449
Met16	16.78_227.1886n	227.189	228.196	1	3637.8	9190.08	6519.37	7634.4	9364.68	8855.26	5578.27	5457.33	5933.23	3633.03	4063.68	3876.75	7136.6	6191.98	5627.08	3431.13	11.8289	13.1659	12.6705	12.8983	13.193	13.1123	12.4456	12.414	12.5346	11.827	11.9886	11.9206	12.801	12.5962	12.4582	11.7445	1.33701	0.841665	1.06945	1.36416	1.28347	0.61675	0.585129	0.70575	-0.00189405	0.159719	0.091782	0.972169	0.767333
Met160	12.63_572.3437m/z		572.344	0	30628.1	3.0032e+06	380846	178460	1.7244e+06	541689	998864	2.2274e+06	142846	2.07175e+06	615787	777147	288327	1.2039e+06	2.30896e+06	429117	14.9026	21.5181	18.5388	17.4452	20.7177	19.0471	19.9299	21.0869	17.1241	20.9824	19.2321	19.5678	18.1373	20.1993	21.1388	18.711	6.6155	3.63628	2.54267	5.81509	4.14453	5.02736	6.18436	2.22154	6.07985	4.3295	4.66526	3.23478	5.29672
Met1600	13.84_708.0708n	708.071	691.068	0	23217.4	11615.3	19679.1	8701.51	17138.4	43665.1	22808.9	18765	25633	20560.7	16988.4	32066.2	18837.5	28381.9	27758.6	27516	14.5029	13.5037	14.2644	13.0871	14.0649	15.4142	14.4773	14.1958	14.6457	14.3276	14.0523	14.9688	14.2013	14.7927	14.7606	14.748	-0.999179	-0.238538	-1.41587	-0.437976	0.911276	-0.0256062	-0.307161	0.142796	-0.175317	-0.450658	0.465848	-0.301596	0.289764
Met1601	12.16_582.8021m/z		582.802	0	8211.77	8587.57	8478.63	10085.9	8456.19	8988.19	8375.44	13043.6	6967.67	5224.28	7571.1	9497.69	5738.18	5609.53	6041.15	10519.8	13.0035	13.068	13.0496	13.3	13.0458	13.1338	13.0319	13.6711	12.7665	12.351	12.8863	13.2134	12.4864	12.4537	12.5606	13.3608	0.0645578	0.0461387	0.296568	0.0423142	0.130338	0.0284718	0.667581	-0.237016	-0.652461	-0.117189	0.209884	-0.5171	-0.549813
[truncated: 1,740 more rows]
[truncated: 19 more columns]

## Sheet: Table_S7
Table S7: List of metabolites whose average relative abundance significantly differed among EXCs.
			Confidence Interval
[truncated: 480 more rows]

## Sheet: Sheet2
Variable	Median_Diff	CI_Lower	CI_Upper
Met101	330891	153212	504557
Met1019	1701.1	654	2998.5
Met1047	14344.7	7469.87	21653
Met1052	19996.8	6534	40148
Met1067	42112.6	23937	61911
Met107	4386.18	1758	7403
[truncated: 84 more rows]

## Sheet: Table_S8
Table S8: Deep shotgun sequencing-based taxonomic profiles of CC, CC GESM cultivation, and CC consumer's fecal samples.
[truncated: 330 more rows]

[truncated: 6 more sheets: Table_S9, Table_S10, Table_S11, Table_S12, Table_S13, Table_S14]
